# Supplementary material for: 2,4-Dihydr­oxy-N′-(3,4,5-trimethoxy­benzyl­idene)benzohydrazide
Source: Acta Crystallogr Sect E Struct Rep Online. 2009 Sep 9;65(Pt 10):o2412. doi: 10.1107/S1600536809035764 (PMC2970187; doi:10.1107/S1600536809035764)
Supplement: Supplementary file 2 [file e-65-o2412-Isup2.hkl]

# 
# h,k,l, Fc-squared, Fo-squared, sigma(Fo-squared) and status flag 
# 
data_I
_shelx_title ' A in Pbca' 
_shelx_refln_list_code          4 
_shelx_F_calc_maximum      260.88 
_exptl_crystal_F_000      1456.00 
_reflns_d_resolution_high  0.7828 
 
loop_ 
 _symmetry_equiv_pos_as_xyz 
 'x, y, z' 
 '-x+1/2, -y, z+1/2' 
 '-x, y+1/2, -z+1/2' 
 'x+1/2, -y+1/2, -z' 
 '-x, -y, -z' 
 'x-1/2, y, -z-1/2' 
 'x, -y-1/2, z-1/2' 
 '-x-1/2, y-1/2, z' 
 
_cell_length_a    14.6010 
_cell_length_b    11.0300 
_cell_length_c    20.0060 
_cell_angle_alpha  90.000 
_cell_angle_beta   90.000 
_cell_angle_gamma  90.000 
 
_shelx_F_squared_multiplier     1.000 
 
loop_ 
 _refln_index_h 
 _refln_index_k 
 _refln_index_l 
 _refln_F_squared_calc 
 _refln_F_squared_meas 
 _refln_F_squared_sigma 
 _refln_observed_status 
   2   0   0     2538.20     2785.77    151.66 o 
   4   0   0     6714.78     6116.79    263.55 o 
   6   0   0    14616.46    14020.70    597.19 o 
   8   0   0     1178.40     1149.46     61.05 o 
  10   0   0        6.33       23.71     12.08 o 
  12   0   0      485.58      504.44     40.55 o 
  14   0   0     1577.22     1514.73    106.17 o 
  16   0   0      607.77      597.74     60.91 o 
  18   0   0     1249.97     1540.55    116.87 o 
   2   1   0    20805.00    18212.48    685.90 o 
   4   1   0    28138.58    25080.14    752.73 o 
   6   1   0     1129.55     1154.81     41.04 o 
   8   1   0        0.88        7.97      4.85 o 
  10   1   0     1923.88     1889.33     67.64 o 
  12   1   0     1663.67     1615.78     68.20 o 
  14   1   0     2196.59     2289.23    111.52 o 
  16   1   0       36.12       53.86     16.82 o 
  18   1   0        4.32       10.31     22.06 o 
   0   2   0      506.30      410.11     18.91 o 
   2   2   0     2601.25     2461.82     96.04 o 
   4   2   0      674.38      762.18     29.75 o 
   6   2   0      549.67      467.83     27.75 o 
   8   2   0      824.12      724.78     27.94 o 
  10   2   0        9.97       20.14      7.82 o 
  12   2   0     1239.95     1238.98     55.43 o 
  14   2   0      115.95      137.22     20.63 o 
  16   2   0        7.63       14.68     13.29 o 
  18   2   0        0.08      -11.19     14.71 o 
   2   3   0     2861.73     2551.71    100.66 o 
   4   3   0        0.00        1.33      3.29 o 
   6   3   0     7141.36     7974.73    270.62 o 
   8   3   0       30.20        7.16      5.46 o 
  10   3   0      328.84      332.94     23.02 o 
  12   3   0        2.09       -2.10      9.27 o 
  14   3   0      101.36      154.26     20.53 o 
  16   3   0       37.31       45.91     31.35 o 
  18   3   0       99.43       82.59     41.63 o 
   0   4   0     1288.61     1470.42     62.41 o 
   2   4   0      193.91      193.01     13.13 o 
   4   4   0     2073.28     1814.38     65.51 o 
   6   4   0     9617.00    10118.50    341.73 o 
   8   4   0     5334.16     5510.55    192.07 o 
  10   4   0      108.23      125.36     12.42 o 
  12   4   0     2320.13     2402.47     97.93 o 
  14   4   0      917.69      955.83     52.03 o 
  16   4   0      111.50       80.81     18.60 o 
   2   5   0        0.73       10.15      5.37 o 
   4   5   0      784.34      752.52     31.72 o 
   6   5   0     1838.23     1834.35     68.99 o 
   8   5   0     3447.89     3457.33    124.95 o 
  10   5   0       81.51       99.13     12.06 o 
  12   5   0        3.40        4.16     10.77 o 
  14   5   0       59.47       57.16     35.55 o 
  16   5   0       39.59       27.61     15.47 o 
   0   6   0       47.11       36.00     10.14 o 
   2   6   0     4393.46     4022.06    159.51 o 
   4   6   0     1751.81     1657.99     71.69 o 
   6   6   0      412.94      414.17     22.71 o 
   8   6   0       57.43       52.06     10.14 o 
  10   6   0      123.23      121.65     12.96 o 
  12   6   0      116.59      123.69     25.91 o 
  14   6   0        0.02      -10.09     12.20 o 
  16   6   0        0.02       12.88     23.66 o 
   2   7   0       10.01        8.13      4.86 o 
   4   7   0      133.27      173.18     16.56 o 
   6   7   0        2.53       -3.80      7.34 o 
   8   7   0        6.21        6.94     12.43 o 
  10   7   0      171.92      147.00     14.94 o 
  12   7   0      384.73      389.64     33.21 o 
  14   7   0        4.67       21.10     19.14 o 
  16   7   0        8.98       -1.58     18.15 o 
   0   8   0     1802.81     1890.42    115.36 o 
   2   8   0      937.95      972.81     39.28 o 
   4   8   0      175.65      194.59     18.50 o 
   6   8   0        7.33        5.96      7.19 o 
   8   8   0       28.51       13.87     14.66 o 
  10   8   0        7.22       -9.31     14.20 o 
  12   8   0        1.42       22.37     14.20 o 
  14   8   0        6.08        6.25     14.62 o 
   2   9   0       17.06       21.85      9.72 o 
   4   9   0      130.20      173.67     19.17 o 
   6   9   0        8.03       12.19      9.67 o 
   8   9   0       42.92       68.89     15.43 o 
  10   9   0      132.71      146.09     17.92 o 
  12   9   0       65.81       79.89     18.95 o 
  14   9   0       29.41       39.21     18.89 o 
   0  10   0      403.80      423.83     41.39 o 
   2  10   0      638.67      704.12     32.80 o 
   4  10   0      266.82      259.39     19.74 o 
   6  10   0      106.75      102.65     17.25 o 
   8  10   0        4.00       19.15     12.78 o 
  10  10   0       86.36      103.23     16.95 o 
  12  10   0        0.30       -6.18     13.98 o 
   2  11   0      914.01     1007.27     52.40 o 
   4  11   0       41.45       53.10     12.58 o 
   6  11   0      675.67      778.47     46.20 o 
   8  11   0      245.98      236.72     26.71 o 
  10  11   0       49.99       48.06     14.60 o 
   0  12   0       25.57       30.15     18.30 o 
   2  12   0       30.97       25.37     12.80 o 
   4  12   0       87.27       80.31     14.15 o 
   6  12   0      202.62      253.05     48.90 o 
   8  12   0       18.09        8.07     19.51 o 
   2  13   0       15.22       -8.02     22.17 o 
   4  13   0        0.06        4.59     13.20 o 
   6  13   0      115.45      205.99     40.84 o 
   0  14   0        0.18       27.19     20.73 o 
   2  14   0       18.16        1.01     13.69 o 
   1   1   1     7685.16     7170.46    191.81 o 
   2   1   1     1576.18     1362.73     38.17 o 
   3   1   1    10359.53     9551.80    225.96 o 
   4   1   1     1327.13      997.62     25.26 o 
   5   1   1      891.87      962.78     25.23 o 
   6   1   1      136.22      144.91      6.77 o 
   7   1   1      255.29      265.96     13.89 o 
   8   1   1     1126.18     1223.77     30.97 o 
   9   1   1      691.29      629.97     20.88 o 
  10   1   1      809.49      782.06     25.09 o 
  11   1   1       22.55       27.66      6.63 o 
  12   1   1      470.80      431.51     19.44 o 
  13   1   1     2557.55     2652.49     73.21 o 
  14   1   1     1531.04     1550.92     48.62 o 
  15   1   1      114.89      111.83     13.69 o 
  16   1   1      128.45      114.18     14.40 o 
  17   1   1       49.93       34.17     11.81 o 
  18   1   1        5.06        0.37     10.23 o 
   0   2   1    15432.78    13964.75    340.59 o 
   1   2   1      867.16      791.42     23.23 o 
   2   2   1     4841.91     4054.51    110.10 o 
   3   2   1     1950.42     1579.76     42.00 o 
   4   2   1        2.59        4.03      2.29 o 
   5   2   1      279.09      262.39      9.23 o 
   6   2   1     1230.60     1164.53     29.55 o 
   7   2   1      911.31      964.23     25.95 o 
   8   2   1       64.75       52.27      5.05 o 
   9   2   1     1096.52     1063.97     29.51 o 
  10   2   1      132.77      140.23     10.70 o 
  11   2   1     1542.63     1626.46     47.21 o 
  12   2   1       35.78       38.93      8.18 o 
  13   2   1       22.86       28.64      9.05 o 
  14   2   1       72.54       80.99     12.31 o 
  15   2   1        0.45      -11.31      9.71 o 
  16   2   1       23.81       13.84     12.90 o 
  17   2   1       20.54       10.43     10.23 o 
  18   2   1        4.47        6.44     12.96 o 
   1   3   1       14.83       24.09      3.39 o 
   2   3   1     5954.54     5367.57    145.80 o 
   3   3   1       21.75       31.16      3.40 o 
   4   3   1        9.70       21.92      3.22 o 
   5   3   1     1635.31     1681.98     43.48 o 
   6   3   1      692.26      820.23     22.42 o 
   7   3   1      252.56      355.15     12.84 o 
   8   3   1      312.92      282.01     11.68 o 
   9   3   1        2.33        3.35      3.95 o 
  10   3   1      626.44      633.47     23.25 o 
  11   3   1       73.00       67.53      8.89 o 
  12   3   1       87.81       91.55     12.26 o 
  13   3   1     1434.38     1444.17     45.11 o 
  14   3   1        1.29        3.77      8.38 o 
  15   3   1      244.59      243.77     18.39 o 
  16   3   1        3.36        0.02      9.10 o 
  17   3   1        7.59        0.74     11.33 o 
  18   3   1       16.48       26.76     12.15 o 
   0   4   1     2554.58     2221.87     64.48 o 
   1   4   1      446.38      436.22     15.59 o 
   2   4   1      100.04       94.99      7.50 o 
   3   4   1       23.96       16.48      3.78 o 
   4   4   1      107.08      121.00      6.69 o 
   5   4   1     4012.68     4080.21    100.50 o 
   6   4   1      992.02     1013.14     29.21 o 
   7   4   1      164.20      162.49      8.70 o 
   8   4   1     1352.87     1403.16     36.74 o 
   9   4   1       29.46       27.08      5.57 o 
  10   4   1       12.43        1.48      4.94 o 
  11   4   1      305.03      256.78     16.04 o 
  12   4   1      177.24      178.21     13.92 o 
  13   4   1        1.69        8.77      7.41 o 
  14   4   1      157.64      146.31     14.33 o 
  15   4   1       34.42        5.11     14.66 o 
  16   4   1        0.00       -6.28     11.30 o 
  17   4   1        0.20      -12.44      9.99 o 
   1   5   1      725.43      652.12     19.99 o 
   2   5   1     2211.38     2104.36     61.01 o 
   3   5   1       30.65       25.38      5.12 o 
   4   5   1       88.12       80.94      6.88 o 
   5   5   1       52.32       46.69      5.58 o 
   6   5   1     4697.44     4823.23    118.80 o 
   7   5   1     4349.78     4521.49    112.55 o 
   8   5   1       32.79       36.58      5.79 o 
   9   5   1        4.71       -1.16      4.84 o 
  10   5   1      241.30      216.91     12.05 o 
  11   5   1      118.43      123.61     16.34 o 
  12   5   1       37.24       34.94      9.12 o 
  13   5   1       67.05       49.81     12.01 o 
  14   5   1        2.30        0.42      9.55 o 
  15   5   1       25.87       18.66     13.92 o 
  16   5   1       18.95        8.92     10.39 o 
  17   5   1       15.74       12.02     11.31 o 
   0   6   1      284.90      253.55     12.80 o 
   1   6   1      410.71      407.94     13.83 o 
   2   6   1      342.40      293.97     17.46 o 
   3   6   1      164.71      158.13     10.19 o 
   4   6   1      538.00      508.21     26.72 o 
   5   6   1       22.62       18.51      4.69 o 
   6   6   1       48.93       55.03      6.43 o 
   7   6   1        0.07        5.14      4.81 o 
   8   6   1       60.19       74.41      7.52 o 
   9   6   1      399.23      354.64     15.30 o 
  10   6   1      275.80      246.92     13.22 o 
  11   6   1        0.57       -1.94      6.69 o 
  12   6   1      305.07      274.53     17.86 o 
  13   6   1      207.70      199.51     16.64 o 
  14   6   1       63.95       72.06     12.77 o 
  15   6   1        2.05        1.22      9.42 o 
  16   6   1       15.38       16.57     11.12 o 
   1   7   1      126.59      117.76      7.70 o 
   2   7   1      415.85      408.31     15.87 o 
   3   7   1       22.07        8.60      4.96 o 
   4   7   1       64.69       41.99      7.75 o 
   5   7   1       41.17       36.77      5.81 o 
   6   7   1       13.37       14.76      5.08 o 
   7   7   1       59.36       56.35      7.08 o 
   8   7   1       21.42       20.75      5.97 o 
   9   7   1      214.68      248.72     13.98 o 
  10   7   1        9.22       10.46      6.87 o 
  11   7   1       29.65       28.74      8.24 o 
  12   7   1      259.72      260.89     22.90 o 
  13   7   1      128.05       94.11     14.42 o 
  14   7   1        5.26       17.69     10.26 o 
  15   7   1       29.94       38.52     12.19 o 
  16   7   1       29.37       18.96     12.05 o 
   0   8   1       99.18       78.15     12.27 o 
   1   8   1      344.49      358.81     14.17 o 
   2   8   1      498.28      489.64     16.98 o 
   3   8   1       25.45       17.32      6.22 o 
   4   8   1      316.90      307.14     16.26 o 
   5   8   1      260.74      273.50     14.40 o 
   6   8   1        1.38        4.33      5.67 o 
   7   8   1        0.17        2.63      5.90 o 
   8   8   1        0.90       -2.83      5.59 o 
   9   8   1       92.00       81.34      9.46 o 
  10   8   1        4.44       -1.64      7.23 o 
  11   8   1        1.54        3.08      7.31 o 
  12   8   1      140.88      140.60     15.66 o 
  13   8   1       17.91       19.64     10.89 o 
  14   8   1        0.80       -4.43     10.10 o 
  15   8   1       17.13        5.24     11.39 o 
   1   9   1      226.71      214.49     14.73 o 
   2   9   1      520.06      531.16     18.45 o 
   3   9   1      185.32      180.08     10.90 o 
   4   9   1        1.06        3.81      6.25 o 
   5   9   1      218.38      224.10     15.68 o 
   6   9   1      194.06      213.56     13.78 o 
   7   9   1        0.01        3.43      7.00 o 
   8   9   1       13.29       10.08      7.19 o 
   9   9   1       28.13       36.68      8.88 o 
  10   9   1       61.73       52.90     10.23 o 
  11   9   1        7.53        2.78      8.51 o 
  12   9   1       29.60       35.99     10.88 o 
  13   9   1        0.13        6.75     10.45 o 
  14   9   1        1.75      -15.69     10.46 o 
   0  10   1      133.00      119.66     16.72 o 
   1  10   1       34.05       18.43      7.17 o 
   2  10   1       92.12       89.22      8.68 o 
   3  10   1       61.64       54.85      7.77 o 
   4  10   1      265.52      291.43     14.66 o 
   5  10   1      136.07      151.96     14.18 o 
   6  10   1       16.56       11.29     12.57 o 
   7  10   1      130.95      132.08     19.96 o 
   8  10   1       15.22       23.71      8.41 o 
   9  10   1        0.60       -2.93      7.60 o 
  10  10   1       56.68       72.59     12.62 o 
  11  10   1        3.17        6.10      8.11 o 
  12  10   1       25.03       17.69     11.39 o 
  13  10   1       40.15       24.92     12.58 o 
   1  11   1       74.34       70.33     10.15 o 
   2  11   1       31.92       29.19      8.54 o 
   3  11   1       16.87       12.23      6.74 o 
   4  11   1      225.08      276.55     15.16 o 
   5  11   1      251.62      243.75     14.84 o 
   6  11   1      204.32      244.49     14.79 o 
   7  11   1        3.48       11.53      8.17 o 
   8  11   1        1.62       14.06      8.72 o 
   9  11   1        0.25       -5.34      8.08 o 
  10  11   1       18.64       23.70     11.30 o 
  11  11   1       17.99       32.49     10.27 o 
   0  12   1        9.36       -0.24     11.66 o 
   1  12   1        1.29       -3.41      7.75 o 
   2  12   1        9.58        3.91      9.77 o 
   3  12   1       25.66       35.81      9.03 o 
   4  12   1      123.35      124.86     11.70 o 
   5  12   1      141.36      162.77     13.37 o 
   6  12   1       27.63       44.74      8.80 o 
   7  12   1        9.85        6.39      7.55 o 
   8  12   1       16.27       21.29      9.74 o 
   9  12   1        0.27        8.78      8.60 o 
   1  13   1        8.18        7.22      8.97 o 
   2  13   1        5.93        9.72      9.37 o 
   3  13   1       26.04       36.20     11.09 o 
   4  13   1       70.55       70.09     13.82 o 
   5  13   1       39.14       49.61     11.13 o 
   6  13   1        2.23       -1.53      8.66 o 
   7  13   1       39.15       43.05     14.31 o 
   0  14   1        0.10       13.65     13.93 o 
   1  14   1        0.00      -10.13      8.12 o 
   0   0   2      215.87      200.33     11.85 o 
   1   0   2     6466.41     6633.66    710.85 o 
   2   0   2     2053.07     1568.23     61.27 o 
   3   0   2    12198.03    11221.89    432.63 o 
   4   0   2      614.08      641.45     25.77 o 
   5   0   2     3855.48     3614.20    124.94 o 
   6   0   2     2667.17     2553.91     82.35 o 
   7   0   2     1748.69     2026.98     67.69 o 
   8   0   2     1439.17     1697.53     56.16 o 
   9   0   2      329.49      303.16     20.22 o 
  10   0   2        1.30        6.56      7.05 o 
  11   0   2      425.86      408.22     26.32 o 
  12   0   2     3458.89     3689.65    135.60 o 
  13   0   2     3012.30     3077.03    117.83 o 
  14   0   2        7.77       26.84     12.82 o 
  15   0   2       30.36       21.18     13.12 o 
  16   0   2        2.48        0.98     11.74 o 
  17   0   2       11.62       -8.27     13.55 o 
  18   0   2       59.18       78.84     20.13 o 
   1   1   2     1045.80     1065.57     31.48 o 
   2   1   2      138.70      110.39      8.06 o 
   3   1   2      107.05      124.16      5.52 o 
   4   1   2        1.60        9.81      2.41 o 
   5   1   2     3922.95     3685.06     80.10 o 
   6   1   2      297.53      383.67     11.98 o 
   7   1   2     1864.00     1799.18     41.99 o 
   8   1   2      981.48     1054.34     27.54 o 
   9   1   2      126.49      133.54      8.23 o 
  10   1   2       85.77       99.23      9.36 o 
  11   1   2     1062.17     1009.49     31.71 o 
  12   1   2     1178.79     1222.36     37.41 o 
  13   1   2       11.53       27.57      8.47 o 
  14   1   2      672.49      650.97     33.15 o 
  15   1   2      144.76      141.35     22.28 o 
  16   1   2        6.89       11.23     10.61 o 
  17   1   2       44.46       60.74     12.81 o 
  18   1   2        0.11        1.14     10.15 o 
   0   2   2    16466.47    16277.49    462.06 o 
   1   2   2    12500.20    11974.38    255.86 o 
   2   2   2     1973.84     1799.89     42.81 o 
   3   2   2    11575.97    10472.54    226.71 o 
   4   2   2     3258.05     3107.14     63.83 o 
   5   2   2     1719.25     1625.19     35.22 o 
   6   2   2     4355.20     4585.60     93.92 o 
   7   2   2      428.34      483.12     15.21 o 
   8   2   2       25.72       16.50      4.35 o 
   9   2   2       99.84      111.20      7.88 o 
  10   2   2       14.75        5.01      5.08 o 
  11   2   2     1103.99     1080.88     34.45 o 
  12   2   2      832.51      896.48     31.14 o 
  13   2   2        7.66        7.40      7.43 o 
  14   2   2     1088.79     1269.91     42.07 o 
  15   2   2      275.89      312.91     23.41 o 
  16   2   2        7.28       13.17     14.04 o 
  17   2   2      100.85       78.05     28.71 o 
  18   2   2       37.34       31.89     11.74 o 
   1   3   2     1813.28     1611.18     45.86 o 
   2   3   2     3973.44     3840.48    105.22 o 
   3   3   2     2006.23     1849.96     54.50 o 
   4   3   2      369.50      289.40      9.81 o 
   5   3   2     1701.30     1559.88     35.42 o 
   6   3   2      941.80     1163.46     29.93 o 
   7   3   2      285.04      241.91     10.28 o 
   8   3   2       21.28       38.50      5.51 o 
   9   3   2      129.93      146.78      9.23 o 
  10   3   2      201.05      229.38     13.11 o 
  11   3   2      332.93      309.05     20.68 o 
  12   3   2        1.11       -2.59      7.11 o 
  13   3   2      159.29      176.36     14.45 o 
  14   3   2      577.88      530.75     24.84 o 
  15   3   2      416.96      446.59     28.42 o 
  16   3   2       12.67        1.62      9.54 o 
  17   3   2        5.21       -9.25     12.15 o 
  18   3   2       43.11       74.22     19.33 o 
   0   4   2     4876.11     4095.92    115.61 o 
   1   4   2     6762.07     6355.29    172.69 o 
   2   4   2     1534.82     1576.47     46.13 o 
   3   4   2      420.01      341.39     12.42 o 
   4   4   2      578.98      491.96     15.57 o 
   5   4   2      300.48      323.55     11.44 o 
   6   4   2       34.29       35.67      4.44 o 
   7   4   2      452.58      478.04     14.59 o 
   8   4   2     1965.07     1973.06     48.95 o 
   9   4   2      337.76      306.72     13.19 o 
  10   4   2       13.80       16.07      5.55 o 
  11   4   2      169.64      175.04     12.93 o 
  12   4   2      130.21      164.66     14.99 o 
  13   4   2      105.31      102.56     12.10 o 
  14   4   2       61.00       28.32      9.74 o 
  15   4   2       79.71       86.42     26.67 o 
  16   4   2        7.34       14.51     10.24 o 
  17   4   2        1.95      -19.78     15.73 o 
   1   5   2      414.59      339.99     12.37 o 
   2   5   2      143.35      151.39      9.00 o 
   3   5   2       65.49       51.60      6.18 o 
   4   5   2      887.96      917.36     28.03 o 
   5   5   2        1.80       -1.17      3.46 o 
   6   5   2        2.28        3.03      3.64 o 
   7   5   2      101.02       94.60      6.46 o 
   8   5   2      244.05      253.28     11.78 o 
   9   5   2      162.38      178.87     10.70 o 
  10   5   2      152.19      173.80     12.38 o 
  11   5   2      180.75      154.00     12.56 o 
  12   5   2      860.46      821.26     29.95 o 
  13   5   2      160.05      152.76     14.59 o 
  14   5   2       65.57       62.19     11.43 o 
  15   5   2        0.60        2.84     11.08 o 
  16   5   2       16.14       21.63     11.34 o 
  17   5   2        9.03       15.32     15.79 o 
   0   6   2        0.01        9.55      5.20 o 
   1   6   2      724.48      755.70     21.43 o 
   2   6   2     2443.58     2301.49     67.17 o 
   3   6   2      142.98      155.68     11.31 o 
   4   6   2       72.85       64.43      6.64 o 
   5   6   2        8.19        6.06      4.07 o 
   6   6   2       94.96      107.52      7.63 o 
   7   6   2      207.62      206.23     10.45 o 
   8   6   2       42.40       50.18      6.52 o 
   9   6   2       88.18       96.14      8.76 o 
  10   6   2      378.12      372.90     19.23 o 
  11   6   2       66.43       81.98     10.75 o 
  12   6   2      333.86      294.21     18.36 o 
  13   6   2      185.02      149.52     14.84 o 
  14   6   2        3.53        1.21      9.17 o 
  15   6   2        8.75        3.70     10.70 o 
  16   6   2        6.02       11.49     10.35 o 
   1   7   2     1825.57     1735.97     43.86 o 
   2   7   2      249.79      312.95     13.59 o 
   3   7   2        3.66        1.51      4.36 o 
   4   7   2        1.36        8.71      5.08 o 
   5   7   2      417.28      394.42     15.42 o 
   6   7   2      226.58      201.82     11.12 o 
   7   7   2       20.65       17.47      5.92 o 
   8   7   2      381.00      376.26     20.55 o 
   9   7   2       67.76       53.87      8.24 o 
  10   7   2       79.04       69.73      9.48 o 
  11   7   2        8.71        1.12      7.23 o 
  12   7   2       14.37        4.16      9.37 o 
  13   7   2       28.74       29.22     10.20 o 
  14   7   2        2.17        5.54      9.56 o 
  15   7   2        9.05       -1.84     14.37 o 
  16   7   2        1.60        2.30     10.79 o 
   0   8   2      670.78      651.21     34.86 o 
   1   8   2       69.29       61.53      8.37 o 
   2   8   2        0.68       -3.85      3.85 o 
   3   8   2        0.18       -1.01      4.48 o 
   4   8   2      438.29      456.93     20.44 o 
   5   8   2        1.38        7.47      5.85 o 
   6   8   2      696.47      717.99     26.28 o 
   7   8   2       15.20       13.21      6.06 o 
   8   8   2       68.32       56.89      8.27 o 
   9   8   2       18.16       16.36      7.09 o 
  10   8   2       63.26       45.98      9.17 o 
  11   8   2      305.69      295.00     18.25 o 
  12   8   2        1.97       -1.51      9.06 o 
  13   8   2       21.20       22.08     12.36 o 
  14   8   2       27.35       52.13     13.01 o 
  15   8   2        2.11        0.46     10.84 o 
   1   9   2        0.19       -4.21      4.33 o 
   2   9   2        6.63        7.27      4.78 o 
   3   9   2     1002.09     1000.56     29.34 o 
   4   9   2       45.01       43.88      6.65 o 
   5   9   2      126.05      123.46     11.97 o 
   6   9   2      153.24      165.97     11.89 o 
   7   9   2       16.64       11.87      6.75 o 
   8   9   2      186.61      200.07     13.49 o 
   9   9   2        3.80       -2.69      7.02 o 
  10   9   2       55.00       56.60     10.46 o 
  11   9   2        5.70        7.08      8.41 o 
  12   9   2      123.35      111.00     14.98 o 
  13   9   2        5.19       14.25     11.64 o 
  14   9   2        1.18       -1.91     11.09 o 
   0  10   2      437.55      423.58     29.07 o 
   1  10   2       18.58        9.52      6.67 o 
   2  10   2       45.90       47.00      7.90 o 
   3  10   2        5.80        5.06      5.63 o 
   4  10   2     1207.35     1308.02     37.30 o 
   5  10   2      388.64      439.34     18.06 o 
   6  10   2        0.94        1.46      7.08 o 
   7  10   2       30.47       29.78      8.41 o 
   8  10   2        6.90        7.68      7.75 o 
   9  10   2        0.64       -3.68      7.64 o 
  10  10   2       51.26       44.22     11.38 o 
  11  10   2        2.84        2.62      8.80 o 
  12  10   2       17.37        2.21     10.51 o 
  13  10   2       51.04       56.52     16.49 o 
   1  11   2        0.09       -0.06      6.93 o 
   2  11   2       54.94       51.46      8.80 o 
   3  11   2        9.30       -2.07      5.77 o 
   4  11   2       65.06       63.01     12.85 o 
   5  11   2        0.08       12.48      6.62 o 
   6  11   2      208.48      194.72     12.68 o 
   7  11   2      185.47      206.00     15.57 o 
   8  11   2        1.31       -1.31      8.16 o 
   9  11   2       55.92       85.50     12.22 o 
  10  11   2      116.54      137.90     29.99 o 
  11  11   2        8.05        5.94     10.12 o 
   0  12   2       38.72       40.67     21.87 o 
   1  12   2       42.90       50.57     11.31 o 
   2  12   2       67.44       45.09     15.78 o 
   3  12   2       32.07       26.76      7.90 o 
   4  12   2        6.05        4.35      6.67 o 
   5  12   2        0.31        4.66      7.37 o 
   6  12   2      243.62      272.73     18.99 o 
   7  12   2       13.13       17.78     10.68 o 
   8  12   2       86.39      111.53     15.26 o 
   9  12   2        9.47       20.71     11.61 o 
   1  13   2       10.48        1.82      7.38 o 
   2  13   2       58.24       43.81      9.42 o 
   3  13   2       95.10       73.96     16.27 o 
   4  13   2        7.07       -1.59      7.83 o 
   5  13   2      195.98      247.65     16.60 o 
   6  13   2      112.72      127.17     15.05 o 
   7  13   2        6.30       11.48     10.63 o 
   0  14   2       14.58      -15.31     13.90 o 
   1  14   2       16.70       10.28     10.89 o 
   1   1   3     1851.07     1938.69     54.79 o 
   2   1   3     7822.75     8043.10    187.31 o 
   3   1   3      768.86      653.99     17.23 o 
   4   1   3      720.00      722.34     17.09 o 
   5   1   3     3414.38     3493.52     72.07 o 
   6   1   3     1899.25     2009.03     43.17 o 
   7   1   3     1527.60     1727.65     38.34 o 
   8   1   3      564.31      541.97     16.64 o 
   9   1   3      160.05      132.66      8.34 o 
  10   1   3      132.00      148.72     11.09 o 
  11   1   3      143.69      176.13     17.17 o 
  12   1   3       22.41       17.43      7.49 o 
  13   1   3      478.13      477.75     22.28 o 
  14   1   3      560.66      551.62     24.81 o 
  15   1   3        2.30       -3.15      7.79 o 
  16   1   3        0.12        1.54      8.44 o 
  17   1   3      111.85       89.53     14.22 o 
  18   1   3        0.07       13.22     10.73 o 
   0   2   3    36186.61    33058.41    937.48 o 
   1   2   3    68059.29    66488.80   1333.80 o 
   2   2   3    17575.54    17474.58    339.59 o 
   3   2   3      316.78      269.15      8.31 o 
   4   2   3       29.56       26.40      2.96 o 
   5   2   3        1.79        9.68      2.85 o 
   6   2   3      541.61      609.15     16.09 o 
   7   2   3     1155.98     1150.70     27.31 o 
   8   2   3     5058.43     5165.14    106.57 o 
   9   2   3      227.98      202.13     10.20 o 
  10   2   3      287.86      278.19     13.93 o 
  11   2   3       17.77       25.17     10.45 o 
  12   2   3      297.57      251.57     15.33 o 
  13   2   3      110.93      105.85     16.36 o 
  14   2   3      417.70      347.11     20.83 o 
  15   2   3        1.62       -0.50      8.89 o 
  16   2   3      308.39      294.22     21.22 o 
  17   2   3        1.91      -11.12      9.29 o 
  18   2   3        1.71        2.79     11.14 o 
   1   3   3    26142.38    23863.83    507.78 o 
   2   3   3     8584.16     8355.30    180.09 o 
   3   3   3     2235.22     2168.98     48.75 o 
   4   3   3        5.07       10.87      2.42 o 
   5   3   3      518.96      566.61     14.29 o 
   6   3   3     3375.88     3431.31     70.41 o 
   7   3   3      984.28     1036.72     26.12 o 
   8   3   3     1016.56      983.03     25.42 o 
   9   3   3        0.02        0.04      4.21 o 
  10   3   3      420.53      418.77     16.16 o 
  11   3   3      388.48      365.90     19.71 o 
  12   3   3        5.44        1.30      6.77 o 
  13   3   3      101.43      103.25     11.90 o 
  14   3   3        8.57        1.93      8.99 o 
  15   3   3      181.34      185.09     17.35 o 
  16   3   3      217.48      269.82     49.18 o 
  17   3   3      146.60      162.32     18.49 o 
  18   3   3       47.24       51.22     14.03 o 
   0   4   3     1345.56     1403.97     43.35 o 
   1   4   3      585.60      628.80     16.32 o 
   2   4   3     1688.54     1788.83     44.11 o 
   3   4   3       19.44       23.86      3.59 o 
   4   4   3      318.40      303.17      9.82 o 
   5   4   3      102.94       90.08      5.64 o 
   6   4   3      798.36      825.15     21.31 o 
   7   4   3      379.14      372.37     12.41 o 
   8   4   3       82.64       83.92      7.39 o 
   9   4   3      134.52      152.11      9.72 o 
  10   4   3       58.06       55.37      7.40 o 
  11   4   3       17.92       22.41      7.34 o 
  12   4   3      687.57      799.03     29.12 o 
  13   4   3      558.42      580.83     42.52 o 
  14   4   3       65.31       68.31     12.10 o 
  15   4   3      108.01      102.89     16.99 o 
  16   4   3        8.35       15.42     19.17 o 
  17   4   3        9.08        9.16     11.19 o 
   1   5   3      651.11      593.48     18.50 o 
   2   5   3      464.63      434.89     15.41 o 
   3   5   3      148.86      147.85      8.63 o 
   4   5   3     1706.72     1743.12     41.92 o 
   5   5   3     1287.99     1318.32     31.78 o 
   6   5   3      140.68      124.76      7.00 o 
   7   5   3        0.12        6.34      3.77 o 
   8   5   3      341.96      378.76     15.63 o 
   9   5   3       17.09       14.63      5.65 o 
  10   5   3       98.49       99.42      9.31 o 
  11   5   3      304.05      294.20     17.24 o 
  12   5   3      136.63      179.65     14.62 o 
  13   5   3       39.92       28.60      9.66 o 
  14   5   3       47.46       43.49     10.74 o 
  15   5   3        2.74       13.71      9.91 o 
  16   5   3       41.45        8.98     16.53 o 
  17   5   3      100.91      106.28     20.81 o 
   0   6   3     5864.11     5694.19    184.64 o 
   1   6   3     2508.61     2566.54     61.37 o 
   2   6   3       38.95       49.56      5.25 o 
   3   6   3        5.76        0.19      4.30 o 
   4   6   3       23.57       24.52      4.51 o 
   5   6   3     1617.11     1673.58     39.60 o 
   6   6   3       65.66       63.74      5.79 o 
   7   6   3       49.48       45.86      5.67 o 
   8   6   3      246.68      245.48     12.87 o 
   9   6   3      216.57      187.92     12.04 o 
  10   6   3      110.86      108.79     10.74 o 
  11   6   3       29.75       22.54      7.54 o 
  12   6   3       19.59        0.15      7.87 o 
  13   6   3      169.30      180.42     16.18 o 
  14   6   3       25.90       18.47     12.41 o 
  15   6   3       87.64       94.35     15.25 o 
  16   6   3       17.46       10.44     13.46 o 
   1   7   3      248.38      278.13     11.58 o 
   2   7   3       36.99       39.90      5.72 o 
   3   7   3       56.56       53.83      7.21 o 
   4   7   3     1148.92     1119.88     32.06 o 
   5   7   3      335.68      281.10     13.94 o 
   6   7   3      109.78      128.35      8.75 o 
   7   7   3      128.79      135.15      9.16 o 
   8   7   3      318.05      302.44     14.86 o 
   9   7   3      906.67      977.36     31.56 o 
  10   7   3       54.24       53.00      8.69 o 
  11   7   3       43.87       35.46      8.62 o 
  12   7   3       23.56       29.48      9.51 o 
  13   7   3       61.43       58.92     12.48 o 
  14   7   3        0.04       -4.27      9.04 o 
  15   7   3      136.53      148.31     17.48 o 
  16   7   3        0.19        2.40     13.57 o 
   0   8   3       86.37       79.12     10.16 o 
   1   8   3      255.54      253.16     12.71 o 
   2   8   3      108.08       92.60      7.57 o 
   3   8   3       56.51       53.78      6.83 o 
   4   8   3      165.63      150.52     11.01 o 
   5   8   3      488.47      491.38     19.91 o 
   6   8   3       64.71       57.41      7.86 o 
   7   8   3      320.96      297.41     14.95 o 
   8   8   3        1.26       -1.35      6.01 o 
   9   8   3      245.07      222.73     13.79 o 
  10   8   3        1.02       -9.11      6.49 o 
  11   8   3      149.59      176.78     13.68 o 
  12   8   3       93.36      130.95     25.29 o 
  13   8   3        6.24        2.24      9.20 o 
  14   8   3        1.31        3.56     10.48 o 
  15   8   3        3.69       13.80     12.95 o 
   1   9   3        9.89        5.32      5.08 o 
   2   9   3        4.41        1.87      4.38 o 
   3   9   3      315.87      305.83     13.04 o 
   4   9   3        0.70       12.14      6.63 o 
   5   9   3      344.38      349.11     16.01 o 
   6   9   3       22.07       25.99      6.68 o 
   7   9   3      335.69      341.46     16.66 o 
   8   9   3       45.59       46.16      9.83 o 
   9   9   3      350.06      340.07     17.64 o 
  10   9   3      148.41      139.94     13.88 o 
  11   9   3        0.95      -11.37      7.58 o 
  12   9   3        0.96       -6.28      9.44 o 
  13   9   3       12.07       -8.19     10.95 o 
  14   9   3        2.40      -16.64     11.09 o 
   0  10   3      125.85      124.93     16.69 o 
   1  10   3      318.83      318.11     15.99 o 
   2  10   3       10.91       15.51      5.92 o 
   3  10   3        9.42       12.97      5.44 o 
   4  10   3        1.81        4.19      5.24 o 
   5  10   3      136.94      151.97     10.65 o 
   6  10   3       13.76       24.86      6.95 o 
   7  10   3        6.24        8.41      7.08 o 
   8  10   3        0.01       -6.05      8.45 o 
   9  10   3        2.17        7.30      8.16 o 
  10  10   3        2.64        2.91      9.81 o 
  11  10   3       28.07       25.33     11.37 o 
  12  10   3        0.17      -16.59     11.06 o 
   1  11   3       30.11       30.91      7.53 o 
   2  11   3       50.19       38.56      7.13 o 
   3  11   3       26.20       18.91      6.39 o 
   4  11   3       61.77       58.22      7.45 o 
   5  11   3        1.24       13.42      6.04 o 
   6  11   3      151.51      126.54     10.90 o 
   7  11   3       96.01      101.98     13.94 o 
   8  11   3      100.88       98.65     14.18 o 
   9  11   3      282.56      304.68     22.09 o 
  10  11   3        9.59       -3.65     10.41 o 
  11  11   3       25.19       30.93     13.13 o 
   0  12   3      183.86      188.22     18.83 o 
   1  12   3        4.50       -0.29      6.49 o 
   2  12   3       29.65       22.74      7.61 o 
   3  12   3        9.39        4.81      6.60 o 
   4  12   3       23.76       12.76      7.97 o 
   5  12   3       25.23       33.30      8.98 o 
   6  12   3       34.72       50.38     11.61 o 
   7  12   3       14.54       30.59     10.97 o 
   8  12   3       63.11       63.41     13.60 o 
   9  12   3        0.30        1.27     10.49 o 
   1  13   3       89.04       81.00     13.90 o 
   2  13   3       11.24       -0.06      8.58 o 
   3  13   3       30.31       29.04     14.18 o 
   4  13   3       23.57       43.84     10.00 o 
   5  13   3       21.49       21.48      9.61 o 
   6  13   3       33.12       35.51     11.75 o 
   0   0   4       10.93       24.16      3.73 o 
   1   0   4    13688.07    12582.38    606.96 o 
   2   0   4      742.38      863.93     51.68 o 
   3   0   4     6569.14     5762.72    186.98 o 
   4   0   4      155.52      109.49      6.84 o 
   5   0   4     9081.29     8693.84    258.54 o 
   6   0   4      483.92      525.35     21.91 o 
   7   0   4       64.56       88.56      8.48 o 
   8   0   4      535.46      479.10     39.75 o 
   9   0   4      399.58      397.75     19.28 o 
  10   0   4      665.11      581.23     42.06 o 
  11   0   4     2467.44     2528.01     96.90 o 
  12   0   4       30.32       30.52     17.99 o 
  13   0   4      216.87      180.94     20.43 o 
  14   0   4       12.62        7.01     12.06 o 
  15   0   4       62.29       30.43     18.38 o 
  16   0   4        0.49      -17.09     26.80 o 
  17   0   4        8.36      -15.32     14.26 o 
  18   0   4        0.11       -8.87     14.33 o 
   1   1   4      759.65      626.23     15.52 o 
   2   1   4     8668.02     8637.83    182.32 o 
   3   1   4     9693.82    10487.60    285.97 o 
   4   1   4        0.00        4.03      2.21 o 
   5   1   4      701.22      661.50     16.07 o 
   6   1   4     2856.37     2851.76     62.51 o 
   7   1   4     2390.05     2410.14     54.10 o 
   8   1   4       30.10       31.18      4.77 o 
   9   1   4     1027.36      950.63     27.26 o 
  10   1   4      173.77      144.09     12.17 o 
  11   1   4      900.44      928.71     30.95 o 
  12   1   4     2041.40     1971.87     56.46 o 
  13   1   4      506.32      464.99     21.91 o 
  14   1   4      125.09      131.05     16.68 o 
  15   1   4        5.70       -7.05     11.17 o 
  16   1   4       56.95       55.31     11.47 o 
  17   1   4       17.02       24.57     10.81 o 
  18   1   4        5.07       29.17     11.80 o 
   0   2   4     3007.56     3022.14     88.52 o 
   1   2   4    15077.67    14836.07    299.04 o 
   2   2   4    45888.81    46376.60    897.43 o 
   3   2   4     6923.33     6454.97    122.08 o 
   4   2   4     1306.09     1366.05     28.08 o 
   5   2   4     2402.55     2363.34     50.00 o 
   6   2   4     2418.18     2466.15     52.68 o 
   7   2   4     1982.41     1970.40     43.57 o 
   8   2   4      156.46      195.38      8.75 o 
   9   2   4        2.29       23.32      6.09 o 
  10   2   4      993.20     1071.05     32.18 o 
  11   2   4        9.62       16.83      6.89 o 
  12   2   4      715.03      705.64     28.51 o 
  13   2   4     1292.61     1224.67     44.83 o 
  14   2   4       11.40       -0.40     10.48 o 
  15   2   4      147.78      151.61     16.69 o 
  16   2   4      283.07      326.66     30.30 o 
  17   2   4        1.37        9.40     10.42 o 
  18   2   4        1.30       -2.24     10.61 o 
   1   3   4    41018.19    38402.23    688.79 o 
   2   3   4       36.04       41.41      3.34 o 
   3   3   4     4550.09     4419.64     96.59 o 
   4   3   4      379.52      327.73     10.04 o 
   5   3   4     5415.01     5190.57    100.10 o 
   6   3   4     5929.66     6091.75    117.73 o 
   7   3   4       45.65       76.68      5.13 o 
   8   3   4        7.33       -3.75      3.69 o 
   9   3   4      176.53      178.33     10.36 o 
  10   3   4      103.79       93.01     12.75 o 
  11   3   4      378.03      388.91     20.51 o 
  12   3   4      461.89      444.71     20.52 o 
  13   3   4       35.03       26.28     12.42 o 
  14   3   4       58.85       58.98     11.13 o 
  15   3   4       95.89       84.01     13.31 o 
  16   3   4        2.72      -10.79     16.46 o 
  17   3   4      213.20      190.38     19.41 o 
   0   4   4       26.85       18.63      3.71 o 
   1   4   4      233.36      259.72      7.82 o 
   2   4   4        3.48        3.89      2.57 o 
   3   4   4      134.35      103.22      5.94 o 
   4   4   4       82.26      104.47      9.32 o 
   5   4   4      131.40      130.70      6.31 o 
   6   4   4        0.25       -0.68      2.99 o 
   7   4   4        2.18        5.41      3.47 o 
   8   4   4       89.91       94.54      7.07 o 
   9   4   4       32.89       28.43      6.09 o 
  10   4   4      267.35      263.31     13.22 o 
  11   4   4        6.57        0.12      6.42 o 
  12   4   4      204.87      202.28     20.44 o 
  13   4   4      969.85     1031.42     41.07 o 
  14   4   4      113.76       90.07     14.76 o 
  15   4   4        3.60        2.29      9.15 o 
  16   4   4       58.80      107.70     15.89 o 
  17   4   4      245.70      267.25     24.99 o 
   1   5   4      736.22      716.45     18.95 o 
   2   5   4      153.30      143.47      8.94 o 
   3   5   4        0.57       10.86      3.53 o 
   4   5   4     1136.55     1034.57     26.73 o 
   5   5   4        0.16        0.72      3.13 o 
   6   5   4       33.40       24.97      4.38 o 
   7   5   4       23.68       15.08      4.15 o 
   8   5   4      107.51      114.86      8.60 o 
   9   5   4      159.36      171.05     11.11 o 
  10   5   4        2.76        6.40      6.10 o 
  11   5   4        1.89       -0.82      8.34 o 
  12   5   4       43.93       41.56      9.67 o 
  13   5   4       55.41       68.76     10.89 o 
  14   5   4      761.92      898.85     49.11 o 
  15   5   4        0.97       -1.66      9.53 o 
  16   5   4       36.02       43.79     12.59 o 
  17   5   4        1.32        6.73     11.31 o 
   0   6   4     1390.83     1409.04     45.75 o 
   1   6   4       70.07       54.65      4.92 o 
   2   6   4      605.34      610.39     17.47 o 
   3   6   4      215.16      225.10     10.35 o 
   4   6   4     1863.31     1893.87     50.00 o 
   5   6   4      513.90      546.98     17.25 o 
   6   6   4      367.23      344.27     14.47 o 
   7   6   4      177.02      168.31      9.48 o 
   8   6   4       79.64       84.03      8.45 o 
   9   6   4        8.94        9.27      5.72 o 
  10   6   4      229.82      227.59     13.80 o 
  11   6   4       17.59       13.96      8.13 o 
  12   6   4       43.70       49.10     11.23 o 
  13   6   4       23.20       41.52     10.40 o 
  14   6   4      178.70      222.37     29.92 o 
  15   6   4        9.29        9.18     10.26 o 
  16   6   4       68.14       90.91     15.71 o 
   1   7   4       59.03       61.39      8.25 o 
   2   7   4      218.71      238.50     10.22 o 
   3   7   4      414.98      412.82     15.49 o 
   4   7   4      426.90      391.21     15.35 o 
   5   7   4      856.60      857.56     26.03 o 
   6   7   4       32.90       30.78      5.79 o 
   7   7   4      815.38      850.01     25.44 o 
   8   7   4       37.02       32.75      7.09 o 
   9   7   4      130.42      140.27     11.56 o 
  10   7   4       12.74        7.59      6.97 o 
  11   7   4      340.90      352.06     20.20 o 
  12   7   4        1.31        3.55      8.24 o 
  13   7   4        5.40       11.53      9.48 o 
  14   7   4       19.82        0.73     14.03 o 
  15   7   4       87.64       49.73     17.43 o 
   0   8   4      625.88      590.05     24.46 o 
   1   8   4      523.14      490.48     20.33 o 
   2   8   4        2.15        3.19      3.75 o 
   3   8   4       24.35       24.98      5.20 o 
   4   8   4      782.45      779.89     24.95 o 
   5   8   4      877.39      924.09     28.39 o 
   6   8   4      227.98      223.79     11.89 o 
   7   8   4       48.59       43.15      7.89 o 
   8   8   4      240.96      261.77     16.28 o 
   9   8   4       18.32       17.25      7.37 o 
  10   8   4       74.76       72.95     12.68 o 
  11   8   4        4.57       -8.71      7.16 o 
  12   8   4       38.01       27.51     11.53 o 
  13   8   4       65.24       39.67     12.23 o 
  14   8   4        2.12       25.13     13.12 o 
  15   8   4        4.84       15.11     16.54 o 
   1   9   4       32.20       29.68      8.15 o 
   2   9   4        2.07       -6.16      4.39 o 
   3   9   4       26.66       27.94      5.22 o 
   4   9   4      507.24      506.33     17.76 o 
   5   9   4        1.15       -2.65      5.86 o 
   6   9   4       30.50       26.26      6.83 o 
   7   9   4       91.48       90.07      9.91 o 
   8   9   4       68.67       75.08      9.77 o 
   9   9   4        4.13        7.64      7.28 o 
  10   9   4      122.11      125.82     13.84 o 
  11   9   4       81.52      134.91     14.50 o 
  12   9   4       39.56       35.56     13.53 o 
  13   9   4        0.02       13.12     12.65 o 
  14   9   4        0.61        1.27     12.39 o 
   0  10   4       21.20        4.17      8.22 o 
   1  10   4        7.37        3.35      5.26 o 
   2  10   4        1.89       -4.22      4.96 o 
   3  10   4        4.83        7.85      5.03 o 
   4  10   4       38.29       33.20      7.92 o 
   5  10   4       13.84       10.51      6.45 o 
   6  10   4       78.46       95.04     10.24 o 
   7  10   4        5.64       23.20      8.53 o 
   8  10   4        6.65        2.39      8.44 o 
   9  10   4       31.29       31.04     10.60 o 
  10  10   4       93.26      102.12     14.88 o 
  11  10   4        0.00        1.15     10.30 o 
  12  10   4       18.72       22.33     13.06 o 
   1  11   4       14.06        6.82      6.28 o 
   2  11   4       79.93       68.10      8.29 o 
   3  11   4        2.28       -3.12      6.46 o 
   4  11   4        0.64       11.79      7.27 o 
   5  11   4      101.00       95.23     12.05 o 
   6  11   4       12.88       19.31      8.98 o 
   7  11   4      142.23      124.85     15.64 o 
   8  11   4       15.39       11.57     11.99 o 
   9  11   4       44.43       39.76     11.90 o 
  10  11   4       40.23       32.87     12.54 o 
  11  11   4       53.48       57.46     14.03 o 
   0  12   4      326.06      401.69     34.77 o 
   1  12   4      104.06      104.77     17.43 o 
   2  12   4        3.21       10.40      8.12 o 
   3  12   4        2.75       -2.73      7.28 o 
   4  12   4        2.41       -5.22      7.59 o 
   5  12   4       34.16       43.70      9.37 o 
   6  12   4      168.65      172.15     17.73 o 
   7  12   4       25.14       30.13     11.67 o 
   8  12   4        1.99      -15.01     10.01 o 
   9  12   4        9.59       17.29     11.65 o 
   1  13   4       35.71       38.92     12.23 o 
   2  13   4        1.64       -2.93     10.27 o 
   3  13   4        0.12       -0.52     10.37 o 
   4  13   4      174.79      212.33     20.08 o 
   5  13   4       23.50       12.18     10.68 o 
   6  13   4       15.78       26.80     12.28 o 
   1   1   5      156.23      210.06      7.90 o 
   2   1   5     7146.29     7507.47    196.03 o 
   3   1   5      535.73      556.15     22.57 o 
   4   1   5     2986.34     3113.17     68.80 o 
   5   1   5      233.51      216.75      6.97 o 
   6   1   5      172.72      172.06      7.04 o 
   7   1   5      902.45      926.71     23.85 o 
   8   1   5      329.79      291.85     11.04 o 
   9   1   5      597.07      620.87     18.53 o 
  10   1   5     2861.01     2876.09     75.07 o 
  11   1   5     2267.58     2381.59     87.65 o 
  12   1   5       54.02       74.67     10.28 o 
  13   1   5      254.03      245.65     20.75 o 
  14   1   5       62.55       60.63     10.98 o 
  15   1   5        3.29        8.23      8.55 o 
  16   1   5       30.98       21.50     11.17 o 
  17   1   5        3.86       20.72     11.33 o 
  18   1   5        0.55        8.17     13.35 o 
   0   2   5      987.49      909.27     28.92 o 
   1   2   5    13368.43    12691.93    242.70 o 
   2   2   5     1307.07     1328.63     33.75 o 
   3   2   5      200.24      206.75      6.47 o 
   4   2   5     1732.99     1662.76     33.77 o 
   5   2   5     3622.15     3765.72     73.05 o 
   6   2   5     4269.14     4304.99     87.28 o 
   7   2   5      424.28      466.37     14.69 o 
   8   2   5      597.07      662.73     19.32 o 
   9   2   5     1104.00     1127.59     31.48 o 
  10   2   5       11.22       17.23      5.67 o 
  11   2   5     1926.05     1997.87     56.18 o 
  12   2   5     2080.73     2138.25     60.17 o 
  13   2   5       86.24       76.42     10.66 o 
  14   2   5       35.02       23.54      8.91 o 
  15   2   5       57.49       60.67     19.21 o 
  16   2   5       23.28       30.58     16.05 o 
  17   2   5       34.54       27.57     24.07 o 
  18   2   5       57.21       55.18     15.62 o 
   1   3   5       26.49       75.16      3.47 o 
   2   3   5     1644.02     1559.03     34.20 o 
   3   3   5     5438.73     5322.90    105.67 o 
   4   3   5     2717.99     2546.07     50.40 o 
   5   3   5     2866.45     3038.96     60.44 o 
   6   3   5      122.63      124.35      6.27 o 
   7   3   5     1004.77      909.46     21.66 o 
   8   3   5        0.87        0.71      4.54 o 
   9   3   5       82.82       91.65      7.93 o 
  10   3   5      179.75      177.14     10.86 o 
  11   3   5       25.09       30.43      7.67 o 
  12   3   5      136.81      150.11     14.96 o 
  13   3   5      874.61      881.76     42.75 o 
  14   3   5      102.65       91.81     12.69 o 
  15   3   5       12.87       10.97      9.36 o 
  16   3   5      111.14      104.36     20.52 o 
  17   3   5        0.19       -5.40     12.12 o 
   0   4   5     1275.07     1337.25     38.04 o 
   1   4   5      820.44      799.93     17.31 o 
   2   4   5      695.99      665.63     16.95 o 
   3   4   5     2192.75     2196.94     50.55 o 
   4   4   5      921.87      946.57     26.39 o 
   5   4   5      463.61      524.81     14.35 o 
   6   4   5      326.54      349.96     11.18 o 
   7   4   5      125.65      140.17      7.15 o 
   8   4   5      453.70      474.34     16.12 o 
   9   4   5        8.66       12.34      5.41 o 
  10   4   5        5.24        6.05      5.62 o 
  11   4   5      206.92      218.39     20.47 o 
  12   4   5        6.02       -4.48      7.94 o 
  13   4   5       48.17       19.69     10.65 o 
  14   4   5        0.62       11.90      9.16 o 
  15   4   5      430.79      434.95     24.64 o 
  16   4   5      106.89      107.47     14.91 o 
  17   4   5        1.90       14.31     15.78 o 
   1   5   5      767.88      804.23     19.66 o 
   2   5   5       88.70       88.58      6.33 o 
   3   5   5      341.16      257.93     11.99 o 
   4   5   5      976.82      877.89     25.35 o 
   5   5   5      597.91      601.91     16.14 o 
   6   5   5        6.82        4.67      3.52 o 
   7   5   5       17.02       13.28      4.27 o 
   8   5   5       39.72       50.09      6.63 o 
   9   5   5       73.51       71.18      8.63 o 
  10   5   5      488.01      501.62     20.15 o 
  11   5   5       35.17       42.45      8.23 o 
  12   5   5       23.42        6.13      7.85 o 
  13   5   5        0.00       -1.41      7.84 o 
  14   5   5        0.02       -0.07      9.18 o 
  15   5   5        2.56       -1.26     12.19 o 
  16   5   5       16.36       33.84     12.02 o 
  17   5   5       60.38      119.80     23.70 o 
   0   6   5      238.28      256.63     13.55 o 
   1   6   5       52.99       41.08      4.71 o 
   2   6   5      426.35      364.36     12.26 o 
   3   6   5      223.31      219.68     10.23 o 
   4   6   5     1065.04     1197.16     32.85 o 
   5   6   5      564.91      533.41     17.01 o 
   6   6   5      107.56      111.06      8.47 o 
   7   6   5      691.91      701.58     21.49 o 
   8   6   5       31.91       35.99      6.68 o 
   9   6   5        7.61        8.13      6.04 o 
  10   6   5       42.38       33.30      7.75 o 
  11   6   5       54.50       59.13      9.15 o 
  12   6   5       97.39       93.32     14.46 o 
  13   6   5      309.56      347.97     23.26 o 
  14   6   5      257.33      274.75     22.59 o 
  15   6   5        2.72      -17.98     18.20 o 
  16   6   5       12.89       17.09     13.67 o 
   1   7   5       71.36       59.34      5.80 o 
   2   7   5      168.13      154.06      8.35 o 
   3   7   5      275.86      276.53     11.18 o 
   4   7   5      178.38      187.91     10.39 o 
   5   7   5     1147.75     1113.44     31.94 o 
   6   7   5       96.68      130.59      9.01 o 
   7   7   5     1061.39     1099.25     33.35 o 
   8   7   5      190.48      214.67     16.97 o 
   9   7   5      461.78      436.40     18.96 o 
  10   7   5       94.98      109.58     11.01 o 
  11   7   5       85.81       86.57     10.74 o 
  12   7   5       11.36        1.52      8.38 o 
  13   7   5      242.67      231.47     20.74 o 
  14   7   5        0.00      -14.36      9.57 o 
  15   7   5        0.51        4.13     16.17 o 
   0   8   5        1.25       -2.64      4.96 o 
   1   8   5       24.57       26.45      5.93 o 
   2   8   5        2.09        7.38      3.86 o 
   3   8   5      378.32      354.02     13.59 o 
   4   8   5      207.31      177.94     10.93 o 
   5   8   5     1231.09     1248.30     38.98 o 
   6   8   5      363.51      358.66     14.94 o 
   7   8   5      204.96      220.74     13.34 o 
   8   8   5      355.95      378.13     17.49 o 
   9   8   5        9.61       13.62     11.21 o 
  10   8   5        0.56       -9.35      7.10 o 
  11   8   5      421.67      403.32     22.37 o 
  12   8   5        0.58       -1.39      9.59 o 
  13   8   5       33.56       32.07     12.71 o 
  14   8   5        7.01      -10.05     17.33 o 
   1   9   5        7.97       -0.36      4.67 o 
   2   9   5       22.78       14.13      5.24 o 
   3   9   5       14.40       18.16      5.04 o 
   4   9   5       39.28       45.76      6.62 o 
   5   9   5       10.81       22.41      8.22 o 
   6   9   5      607.45      693.66     23.07 o 
   7   9   5     1148.12     1158.25     40.53 o 
   8   9   5       34.84       28.75      8.98 o 
   9   9   5      458.87      479.33     28.03 o 
  10   9   5       28.72       46.27     14.81 o 
  11   9   5       24.40       19.22      9.63 o 
  12   9   5        8.42        7.68     10.36 o 
  13   9   5       23.18       41.93     18.17 o 
   0  10   5       46.81       46.19     11.79 o 
   1  10   5      260.40      271.50     13.22 o 
   2  10   5        6.03       -0.13      5.41 o 
   3  10   5        5.07       18.48      6.61 o 
   4  10   5        0.25        3.40      6.36 o 
   5  10   5      520.10      526.71     23.67 o 
   6  10   5      152.33      176.27     13.33 o 
   7  10   5       88.90       93.24     12.19 o 
   8  10   5      205.74      208.45     16.54 o 
   9  10   5        2.94        8.46      8.72 o 
  10  10   5       11.22        1.81      9.42 o 
  11  10   5        0.78      -10.44      9.82 o 
  12  10   5        2.95       -7.99     15.49 o 
   1  11   5       62.53       65.24     11.92 o 
   2  11   5        2.96        1.40      6.47 o 
   3  11   5        9.87        6.36      6.69 o 
   4  11   5       19.82       20.73      7.87 o 
   5  11   5      262.19      293.50     17.32 o 
   6  11   5       41.99       44.05     12.63 o 
   7  11   5       57.80       70.33     12.86 o 
   8  11   5        1.53       -7.22      9.29 o 
   9  11   5       57.69       45.44     17.24 o 
  10  11   5       10.98       12.50     11.13 o 
  11  11   5        3.70       28.54     14.84 o 
   0  12   5      246.08      274.15     30.12 o 
   1  12   5       80.83       84.95     13.74 o 
   2  12   5      150.70      163.20     16.81 o 
   3  12   5       49.79       42.37     14.77 o 
   4  12   5        5.02       -7.88      8.03 o 
   5  12   5        2.37        9.92      9.77 o 
   6  12   5        0.64       -7.23      9.92 o 
   7  12   5        2.71        2.06     11.32 o 
   8  12   5        5.79        4.19     13.09 o 
   9  12   5        1.86       -2.12     10.34 o 
   1  13   5        6.92       14.70     10.79 o 
   2  13   5       51.24       42.44     15.90 o 
   3  13   5        1.94        9.20     12.51 o 
   4  13   5       11.20       15.11     10.15 o 
   5  13   5        1.55      -12.55      9.75 o 
   6  13   5       16.94        5.28     11.37 o 
   0   0   6    13915.73    13219.86    570.36 o 
   1   0   6     7665.56     6691.92    202.88 o 
   2   0   6       17.51       19.88      3.90 o 
   3   0   6     5430.70     6118.17    314.07 o 
   4   0   6       37.51       25.43      4.07 o 
   5   0   6       23.04       17.10      4.18 o 
   6   0   6       62.22      119.96      7.97 o 
   7   0   6      256.89      281.60     13.06 o 
   8   0   6     5051.98     5362.31    162.11 o 
   9   0   6      464.07      526.78     36.62 o 
  10   0   6     1233.61     1238.53     52.49 o 
  11   0   6      506.74      503.78     33.63 o 
  12   0   6     1571.94     1523.22     65.40 o 
  13   0   6      100.45       45.76     13.57 o 
  14   0   6      933.76      939.91     47.86 o 
  15   0   6       80.41       43.42     22.09 o 
  16   0   6       28.62       -2.20     35.80 o 
  17   0   6        0.48        0.11     17.19 o 
  18   0   6        0.35       11.17     15.78 o 
   1   1   6     2868.11     2406.48     51.72 o 
   2   1   6      470.69      464.28     15.34 o 
   3   1   6      999.47     1293.41     32.15 o 
   4   1   6      502.51      522.43     12.60 o 
   5   1   6     2306.10     2425.02     48.30 o 
   6   1   6      413.39      487.89     12.94 o 
   7   1   6     3381.32     3574.62     73.87 o 
   8   1   6      192.94      170.45      8.57 o 
   9   1   6      796.11      833.92     23.14 o 
  10   1   6      237.60      240.68     13.58 o 
  11   1   6      116.53       81.21     14.55 o 
  12   1   6       16.61       26.15      8.01 o 
  13   1   6      350.21      312.61     18.00 o 
  14   1   6        0.33       -2.60     12.50 o 
  15   1   6        7.08      -11.77     16.65 o 
  16   1   6       12.43        1.31      9.53 o 
  17   1   6       34.19       28.33     11.53 o 
  18   1   6       44.99       66.78     18.31 o 
   0   2   6      126.50       91.47      8.03 o 
   1   2   6      449.13      482.17     12.59 o 
   2   2   6      693.47      695.14     31.06 o 
   3   2   6      130.36      119.03      4.87 o 
   4   2   6       10.45        9.83      2.73 o 
   5   2   6       68.68       72.65      5.46 o 
   6   2   6     1129.08     1188.87     25.90 o 
   7   2   6       13.48       12.03      3.73 o 
   8   2   6       82.02      117.74      7.68 o 
   9   2   6       23.44       28.64      5.57 o 
  10   2   6      419.35      374.34     16.80 o 
  11   2   6      517.73      535.28     22.00 o 
  12   2   6      291.38      280.18     17.28 o 
  13   2   6      148.59      162.22     14.03 o 
  14   2   6        4.94       -4.85      8.18 o 
  15   2   6       99.64       90.15     19.56 o 
  16   2   6       20.91       24.33     11.10 o 
  17   2   6       21.31       15.12     21.30 o 
   1   3   6      173.18      176.09      6.03 o 
   2   3   6      348.42      344.04      9.75 o 
   3   3   6     8476.14     8555.52    167.29 o 
   4   3   6      634.73      570.91     14.39 o 
   5   3   6      725.83      824.70     19.39 o 
   6   3   6        9.47       18.07      3.80 o 
   7   3   6       35.63       47.71      4.82 o 
   8   3   6      135.67      158.10      8.88 o 
   9   3   6       12.62       19.27      6.75 o 
  10   3   6        0.29        0.88      5.38 o 
  11   3   6        2.86        5.36      6.94 o 
  12   3   6      123.54      116.52     12.00 o 
  13   3   6       63.06       61.54     10.92 o 
  14   3   6       49.17       48.85     10.79 o 
  15   3   6       43.47       17.26      9.70 o 
  16   3   6       39.38       50.73     12.35 o 
  17   3   6        1.34       -9.72     18.51 o 
   0   4   6    27031.16    26854.51    682.97 o 
   1   4   6     2178.30     2040.43     42.00 o 
   2   4   6     4039.42     4227.72     88.48 o 
   3   4   6     2342.11     2728.00     58.57 o 
   4   4   6     1282.44     1332.05     35.51 o 
   5   4   6      152.34      154.28      7.34 o 
   6   4   6       95.97       88.92      6.82 o 
   7   4   6      935.59      962.36     23.85 o 
   8   4   6        4.55       15.42      4.82 o 
   9   4   6      659.75      728.14     24.47 o 
  10   4   6      149.20      138.57     11.65 o 
  11   4   6      374.21      319.98     17.90 o 
  12   4   6      304.60      300.29     18.27 o 
  13   4   6      117.31      117.50     13.42 o 
  14   4   6       82.82       79.57     19.40 o 
  15   4   6       53.95       42.53     11.36 o 
  16   4   6       50.78       71.37     13.59 o 
  17   4   6       48.33       21.06     23.68 o 
   1   5   6    11025.63    10684.98    205.63 o 
   2   5   6     2185.36     2217.57     47.91 o 
   3   5   6     1708.16     1622.61     39.04 o 
   4   5   6       56.59       62.31      5.55 o 
   5   5   6        7.59       10.65      3.72 o 
   6   5   6      180.90      188.82      9.02 o 
   7   5   6      266.58      227.18      9.93 o 
   8   5   6       22.30       21.62      5.46 o 
   9   5   6        0.29        7.37      5.53 o 
  10   5   6      171.11      165.12     11.94 o 
  11   5   6        9.47        8.28      6.80 o 
  12   5   6      155.95      173.30     15.04 o 
  13   5   6       68.78       80.24     11.96 o 
  14   5   6        2.64        8.11      9.51 o 
  15   5   6      280.81      244.69     44.54 o 
  16   5   6       61.35       25.64     13.32 o 
   0   6   6     2206.69     2129.59     65.87 o 
   1   6   6      388.57      466.58     14.69 o 
   2   6   6       47.20       38.63      4.64 o 
   3   6   6      213.74      249.98     10.96 o 
   4   6   6      297.74      291.53     12.20 o 
   5   6   6      241.79      231.47     10.49 o 
   6   6   6        4.18        9.28      4.43 o 
   7   6   6      359.37      379.48     14.68 o 
   8   6   6       70.65       70.77      9.13 o 
   9   6   6       45.24       52.30      8.07 o 
  10   6   6        6.03       -7.19      6.14 o 
  11   6   6       13.62        3.28      6.99 o 
  12   6   6        2.39       -7.57      8.31 o 
  13   6   6      164.75      173.22     18.00 o 
  14   6   6       90.90       90.75     16.87 o 
  15   6   6       61.58       25.82     24.63 o 
  16   6   6      103.53      143.01     20.30 o 
   1   7   6      518.95      539.34     16.84 o 
   2   7   6      176.43      162.85      8.50 o 
   3   7   6      396.62      386.79     13.63 o 
   4   7   6       77.55       66.05      6.97 o 
   5   7   6        1.86        3.91      4.67 o 
   6   7   6     1584.51     1602.41     41.53 o 
   7   7   6        5.00       12.49      6.05 o 
   8   7   6      742.24      777.26     26.50 o 
   9   7   6      310.98      298.50     17.97 o 
  10   7   6       22.01       22.39      8.72 o 
  11   7   6        6.92        4.36      8.45 o 
  12   7   6       43.49       35.16     11.65 o 
  13   7   6      144.95      141.44     24.62 o 
  14   7   6       17.30       -5.44     17.86 o 
  15   7   6        8.45        0.52     11.62 o 
   0   8   6        1.80        5.10      5.31 o 
   1   8   6        3.09       -1.53      3.99 o 
   2   8   6       80.86       79.39     10.85 o 
   3   8   6       24.61       23.02      5.23 o 
   4   8   6      146.26      158.73      9.40 o 
   5   8   6        0.52        0.92      5.40 o 
   6   8   6      290.92      295.19     15.38 o 
   7   8   6      431.88      439.56     23.44 o 
   8   8   6      982.24     1071.21     46.46 o 
   9   8   6       77.12       76.24     10.98 o 
  10   8   6       13.79       -7.70      8.05 o 
  11   8   6       11.48        5.50      8.42 o 
  12   8   6      104.94      105.72     15.09 o 
  13   8   6       45.17       32.27     12.70 o 
  14   8   6        7.68      -10.67     11.04 o 
   1   9   6       35.70       37.89      6.26 o 
   2   9   6       31.49       20.85      5.72 o 
   3   9   6       92.92      100.34      9.43 o 
   4   9   6       18.04       31.35      7.79 o 
   5   9   6        6.76       14.28      7.51 o 
   6   9   6      162.54      179.15     13.17 o 
   7   9   6      896.79      964.20     39.46 o 
   8   9   6        2.18        5.11      7.94 o 
   9   9   6      148.55      147.64     14.26 o 
  10   9   6       28.25       36.43     10.38 o 
  11   9   6       83.64       66.41     12.25 o 
  12   9   6        7.94       -4.55      9.09 o 
  13   9   6        5.41        3.57     11.67 o 
   0  10   6       85.40       78.43     16.63 o 
   1  10   6      124.66      125.96     12.45 o 
   2  10   6        8.03        8.97      6.06 o 
   3  10   6       59.67       47.08      8.21 o 
   4  10   6       84.89       82.23      9.66 o 
   5  10   6      254.19      253.06     16.59 o 
   6  10   6      273.90      323.85     17.56 o 
   7  10   6      133.53      160.62     14.77 o 
   8  10   6       66.24       46.91     10.73 o 
   9  10   6       42.88       38.83     10.22 o 
  10  10   6       13.25       11.27      9.17 o 
  11  10   6        0.01       -6.37      9.29 o 
  12  10   6       13.15       18.87     11.98 o 
   1  11   6        1.29        3.39      8.59 o 
   2  11   6        5.96       -7.91      7.15 o 
   3  11   6        1.66       -2.14      7.73 o 
   4  11   6       28.79       25.17      9.39 o 
   5  11   6       26.11       29.31     16.21 o 
   6  11   6        1.18       -7.22     12.48 o 
   7  11   6       22.38       21.26      9.35 o 
   8  11   6        1.05      -11.90      7.94 o 
   9  11   6        3.53       -6.87      9.79 o 
  10  11   6       35.13       48.81     13.15 o 
   0  12   6        0.46       19.59     14.92 o 
   1  12   6       25.31       24.46     11.08 o 
   2  12   6       39.66       47.67     12.00 o 
   3  12   6        5.27       -3.19      8.57 o 
   4  12   6        0.02      -11.66      7.77 o 
   5  12   6        0.24       12.79      9.95 o 
   6  12   6        0.06       15.19      9.55 o 
   7  12   6        1.59        6.21     11.69 o 
   8  12   6       35.94       17.12     13.84 o 
   1  13   6       47.88       47.57     12.99 o 
   2  13   6       44.19       51.57     13.25 o 
   3  13   6        0.28       -8.19     10.46 o 
   4  13   6        0.90       -6.71      9.76 o 
   5  13   6       10.92        3.43     10.20 o 
   1   1   7     2233.83     2343.46     53.80 o 
   2   1   7       46.30       73.57      3.65 o 
   3   1   7       89.61       84.32      5.05 o 
   4   1   7      319.63      369.72     15.50 o 
   5   1   7     6366.52     7138.46    136.21 o 
   6   1   7      130.87      137.57      6.34 o 
   7   1   7      645.07      626.80     16.98 o 
   8   1   7      543.66      454.40     16.55 o 
   9   1   7     1317.14     1431.15     36.51 o 
  10   1   7      664.04      705.97     22.88 o 
  11   1   7       28.98       38.10      7.79 o 
  12   1   7        1.62        2.17      6.69 o 
  13   1   7      245.05      231.72     20.15 o 
  14   1   7        0.07       -5.80      7.35 o 
  15   1   7        7.50       -9.15      8.00 o 
  16   1   7      113.68      114.14     14.32 o 
  17   1   7        0.12       -8.30     14.52 o 
   0   2   7     4589.84     4199.61    146.39 o 
   1   2   7      345.62      419.54     11.07 o 
   2   2   7     1243.71     1383.54     31.95 o 
   3   2   7      133.76      157.22      6.57 o 
   4   2   7     6514.11     7455.75    141.39 o 
   5   2   7       11.61       19.66      3.63 o 
   6   2   7      745.11      791.99     18.89 o 
   7   2   7      627.18      683.44     17.29 o 
   8   2   7       10.36       -1.46      4.08 o 
   9   2   7       27.65       24.24      6.82 o 
  10   2   7      726.12      742.82     24.09 o 
  11   2   7        0.13       -6.01      6.26 o 
  12   2   7      170.36      185.23     14.07 o 
  13   2   7       87.28      117.11     12.72 o 
  14   2   7        7.50       14.00      8.85 o 
  15   2   7       19.69       29.03     10.09 o 
  16   2   7       79.22       91.69     14.07 o 
  17   2   7       31.59       26.68     15.89 o 
   1   3   7      238.62      244.82      8.14 o 
   2   3   7       34.88       46.16      4.40 o 
   3   3   7      242.20      261.24      8.67 o 
   4   3   7      218.75      227.34      8.97 o 
   5   3   7        1.39        1.45      3.27 o 
   6   3   7       51.09       54.81      4.84 o 
   7   3   7      259.74      246.31     10.74 o 
   8   3   7      142.60      153.17      9.02 o 
   9   3   7      141.51      122.06      8.67 o 
  10   3   7      176.57      206.35     12.44 o 
  11   3   7     1551.18     1601.45     47.70 o 
  12   3   7        1.44       -0.26      7.45 o 
  13   3   7      203.10      202.93     15.51 o 
  14   3   7       33.11       33.95      9.68 o 
  15   3   7       30.32       15.50     10.57 o 
  16   3   7       12.08       -5.27     19.31 o 
  17   3   7        1.07       -5.70     15.54 o 
   0   4   7      243.85      219.49     10.32 o 
   1   4   7     1854.42     1904.97     42.15 o 
   2   4   7     7389.07     7650.46    147.70 o 
   3   4   7     4947.08     5108.95    106.22 o 
   4   4   7     1725.51     1766.01     39.71 o 
   5   4   7      377.22      342.75     11.84 o 
   6   4   7       11.19       11.79      3.97 o 
   7   4   7       32.51       24.81      4.80 o 
   8   4   7       86.55       72.91      7.03 o 
   9   4   7      118.59       87.63      8.80 o 
  10   4   7       28.31       39.12      7.76 o 
  11   4   7      290.84      276.38     15.56 o 
  12   4   7      450.44      458.93     30.16 o 
  13   4   7      192.14      169.54     15.34 o 
  14   4   7       67.89       75.93     14.43 o 
  15   4   7       78.36       78.78     16.10 o 
  16   4   7       34.58       38.25     17.22 o 
  17   4   7       59.50       28.57     21.93 o 
   1   5   7     3659.56     3480.32     69.82 o 
   2   5   7      267.80      230.52      8.22 o 
   3   5   7     2652.56     2420.73     56.30 o 
   4   5   7      113.61      134.53      9.48 o 
   5   5   7      188.81      152.02      8.41 o 
   6   5   7       31.56       20.69      4.81 o 
   7   5   7      314.07      263.67     10.85 o 
   8   5   7      721.98      687.43     21.65 o 
   9   5   7        5.17        6.33      6.04 o 
  10   5   7       14.96       17.12      7.07 o 
  11   5   7        0.42      -11.44      7.63 o 
  12   5   7        4.78        3.99      9.18 o 
  13   5   7      150.02      156.05     17.69 o 
  14   5   7       26.12       16.45     11.51 o 
  15   5   7      197.29      209.47     47.31 o 
  16   5   7       45.16       35.00     14.34 o 
   0   6   7     3228.43     2742.29     83.01 o 
   1   6   7       10.17       16.13      4.41 o 
   2   6   7      109.24      106.53      6.87 o 
   3   6   7        0.13       14.76      3.74 o 
   4   6   7      223.65      249.45     10.79 o 
   5   6   7      153.63      137.13      8.30 o 
   6   6   7      180.79      184.98      9.45 o 
   7   6   7      142.29      142.47      9.60 o 
   8   6   7      334.20      294.45     17.76 o 
   9   6   7      229.68      203.91     14.94 o 
  10   6   7       87.38       86.22     11.25 o 
  11   6   7       68.62       65.24     12.78 o 
  12   6   7        0.11        0.66      9.12 o 
  13   6   7        3.33      -10.83     12.07 o 
  14   6   7      146.99      126.52     17.13 o 
  15   6   7       34.11       31.14     14.15 o 
  16   6   7        3.22      -12.16     19.47 o 
   1   7   7        9.81        2.43      3.69 o 
   2   7   7      163.41      172.07      9.62 o 
   3   7   7       12.56        9.70      4.05 o 
   4   7   7      341.23      326.65     15.69 o 
   5   7   7        0.24        5.78      5.71 o 
   6   7   7       18.95       17.89      6.44 o 
   7   7   7       18.24       19.09      7.45 o 
   8   7   7        1.45        9.29      7.33 o 
   9   7   7      146.13      139.93     15.20 o 
  10   7   7       59.91       53.75     10.60 o 
  11   7   7       14.34       19.99      9.26 o 
  12   7   7        4.22       -4.11      9.53 o 
  13   7   7       57.27       39.35     15.70 o 
  14   7   7       29.21       29.11     13.81 o 
  15   7   7        3.25       -7.04     11.49 o 
   0   8   7      443.93      443.94     21.00 o 
   1   8   7        3.14        2.47      4.30 o 
   2   8   7       67.47       64.24      7.72 o 
   3   8   7      657.88      656.55     24.75 o 
   4   8   7        6.63        0.20      5.84 o 
   5   8   7      109.66       98.16     10.34 o 
   6   8   7      155.11      166.89     12.03 o 
   7   8   7      225.42      246.49     16.65 o 
   8   8   7       54.18       74.68     11.00 o 
   9   8   7        0.01       -5.28      7.37 o 
  10   8   7       22.03       19.09      8.81 o 
  11   8   7       24.12       17.82      9.62 o 
  12   8   7        1.79      -11.03      9.19 o 
  13   8   7       14.12       19.06     11.44 o 
  14   8   7        0.69       -0.58     15.99 o 
   1   9   7        0.03       -4.11      6.22 o 
   2   9   7       66.90       72.37      9.96 o 
   3   9   7        2.96       -0.83      7.51 o 
   4   9   7      367.70      343.29     17.98 o 
   5   9   7       43.93       49.63      9.42 o 
   6   9   7     1293.31     1394.79     42.58 o 
   7   9   7      272.46      284.38     17.97 o 
   8   9   7       91.76       99.84     12.52 o 
   9   9   7       84.54       77.22     11.84 o 
  10   9   7       19.72       16.91      9.49 o 
  11   9   7        6.84      -11.11      8.64 o 
  12   9   7        1.15       -1.33      9.41 o 
  13   9   7       36.61       65.46     14.79 o 
   0  10   7       39.83       23.03     12.60 o 
   1  10   7        3.44        1.27      6.75 o 
   2  10   7       20.71       30.68      9.40 o 
   3  10   7       15.39       21.69      8.07 o 
   4  10   7       13.76       13.30      7.95 o 
   5  10   7       57.37       47.98     11.59 o 
   6  10   7      330.36      339.68     20.50 o 
   7  10   7       79.12       94.25     12.04 o 
   8  10   7        2.95       -1.29      8.13 o 
   9  10   7       44.14       32.35     10.00 o 
  10  10   7        0.88       -9.21      9.11 o 
  11  10   7       61.81       55.11     12.53 o 
  12  10   7      215.18      249.03     21.95 o 
   1  11   7       26.04       26.51     10.30 o 
   2  11   7       28.46       17.60      8.86 o 
   3  11   7       11.65        5.30      8.20 o 
   4  11   7       81.80       52.99     10.90 o 
   5  11   7       17.25        7.91      8.75 o 
   6  11   7       25.29       19.96     15.43 o 
   7  11   7        4.94       23.30     12.00 o 
   8  11   7       35.58       34.66     12.70 o 
   9  11   7       20.74       27.86     12.13 o 
  10  11   7       15.60       11.39     12.42 o 
   0  12   7       36.49       37.99     17.25 o 
   1  12   7       39.69       34.67     11.64 o 
   2  12   7       18.04       21.92     11.09 o 
   3  12   7       24.06       14.96     10.99 o 
   4  12   7        0.53       -6.06      8.67 o 
   5  12   7       21.59       29.94     10.94 o 
   6  12   7        0.20        3.22     12.19 o 
   7  12   7        6.12       13.97     10.71 o 
   8  12   7        0.02        8.25     12.65 o 
   1  13   7        1.10       11.25     11.25 o 
   2  13   7        5.23        6.20     11.35 o 
   3  13   7        0.19       11.61     11.42 o 
   4  13   7        1.91       -7.67      9.62 o 
   5  13   7        8.27       -0.35     13.39 o 
   0   0   8     5392.19     5088.16    439.70 o 
   1   0   8        6.68       23.47      3.48 o 
   2   0   8     8656.68     8583.20    307.33 o 
   3   0   8     8694.48     8727.85    349.46 o 
   4   0   8    12047.79    13666.08    500.42 o 
   5   0   8     5659.74     6073.51    228.21 o 
   6   0   8       24.54       18.31      5.24 o 
   7   0   8     1063.10     1007.78     32.44 o 
   8   0   8      673.41      713.30     29.80 o 
   9   0   8      480.40      461.53     22.01 o 
  10   0   8       34.70       21.54     10.94 o 
  11   0   8       11.87       -3.32     17.10 o 
  12   0   8       39.69       17.85     16.42 o 
  13   0   8      146.09      140.25     31.64 o 
  14   0   8        6.85       -9.70     19.27 o 
  15   0   8      296.96      316.02     28.55 o 
  16   0   8       16.44        0.42     12.87 o 
  17   0   8        2.18      -15.11     28.01 o 
   1   1   8      896.89      778.40     18.95 o 
   2   1   8     1667.41     1596.97     38.78 o 
   3   1   8     4581.16     4829.86    122.61 o 
   4   1   8     3897.04     4380.33    109.73 o 
   5   1   8      206.94      239.72      8.15 o 
   6   1   8     2219.29     2297.05     46.77 o 
   7   1   8     1203.58     1253.98     27.79 o 
   8   1   8       27.29       46.36      5.52 o 
   9   1   8      491.23      488.62     16.39 o 
  10   1   8      465.19      459.41     20.17 o 
  11   1   8     1780.48     1792.55     51.29 o 
  12   1   8        2.56       -1.44      7.07 o 
  13   1   8       10.52        5.68      9.12 o 
  14   1   8      227.88      215.13     24.65 o 
  15   1   8       34.54       24.87      9.93 o 
  16   1   8       66.76       72.39     13.15 o 
  17   1   8       49.79       37.26     16.79 o 
   0   2   8     1273.95     1295.82     49.76 o 
   1   2   8       11.69       38.16      3.19 o 
   2   2   8       51.06       63.30      4.87 o 
   3   2   8     2103.09     2136.87     53.69 o 
   4   2   8      176.03      206.96      7.38 o 
   5   2   8       93.13      102.80      5.58 o 
   6   2   8        6.87       -0.12      3.13 o 
   7   2   8      164.97      148.20      7.29 o 
   8   2   8        4.47        2.85      4.00 o 
   9   2   8      257.76      240.30     11.41 o 
  10   2   8       28.68       27.05      6.94 o 
  11   2   8      588.14      563.51     27.54 o 
  12   2   8      235.40      236.19     15.32 o 
  13   2   8       16.07       18.33     14.58 o 
  14   2   8       42.48       16.08     13.70 o 
  15   2   8      318.85      290.68     19.79 o 
  16   2   8       21.24       12.80     11.94 o 
  17   2   8       50.18       55.90     15.60 o 
   1   3   8      416.49      439.37     12.29 o 
   2   3   8      669.70      771.03     20.30 o 
   3   3   8       26.65       16.77      3.42 o 
   4   3   8        8.93       21.04      3.44 o 
   5   3   8        2.96        0.75      3.07 o 
   6   3   8      154.03      170.83      7.60 o 
   7   3   8      772.10      792.07     19.76 o 
   8   3   8       17.91       51.29      6.55 o 
   9   3   8     1489.34     1548.49     38.88 o 
  10   3   8     3571.48     3777.93     90.86 o 
  11   3   8        5.37        9.45      7.19 o 
  12   3   8       32.87       25.96      9.59 o 
  13   3   8       14.49       10.81      8.51 o 
  14   3   8       34.91       34.22     11.85 o 
  15   3   8       72.51       41.83     13.50 o 
  16   3   8       78.62       88.18     27.98 o 
  17   3   8        2.34       10.20     13.41 o 
   0   4   8     2793.06     2850.47     76.80 o 
   1   4   8     1035.88     1016.30     22.97 o 
   2   4   8     1323.55     1232.68     28.79 o 
   3   4   8      150.11      145.35      6.76 o 
   4   4   8     4373.07     4651.33     93.85 o 
   5   4   8     2229.48     2443.30     49.94 o 
   6   4   8       70.84       78.69      5.94 o 
   7   4   8       34.94       35.15      5.14 o 
   8   4   8      788.15      811.78     23.52 o 
   9   4   8        4.20       -7.93      5.29 o 
  10   4   8      988.38     1024.76     31.67 o 
  11   4   8     1417.16     1483.33     49.46 o 
  12   4   8        8.21       -3.50      9.02 o 
  13   4   8       55.66       93.67     15.09 o 
  14   4   8      182.53      198.59     25.10 o 
  15   4   8        0.14      -14.88     10.72 o 
  16   4   8        2.34      -15.63     12.78 o 
   1   5   8     1017.42      904.63     21.31 o 
   2   5   8      679.36      614.72     17.96 o 
   3   5   8     1366.62     1316.03     29.00 o 
   4   5   8     2665.72     2728.61     59.93 o 
   5   5   8     2589.61     2509.51     56.12 o 
   6   5   8     1071.12     1094.60     28.02 o 
   7   5   8        2.65        8.38      5.19 o 
   8   5   8     1058.71     1076.41     33.54 o 
   9   5   8     1449.21     1629.08     51.76 o 
  10   5   8       81.40       78.45     15.77 o 
  11   5   8      773.25      733.92     30.44 o 
  12   5   8      832.06      784.02     36.69 o 
  13   5   8       34.36       29.15     11.72 o 
  14   5   8       54.98       58.89     16.67 o 
  15   5   8        2.04      -14.13     20.66 o 
  16   5   8       23.16        6.31     13.02 o 
   0   6   8     2352.75     2357.44     66.30 o 
   1   6   8      910.62      961.05     23.11 o 
   2   6   8       50.45       49.25      5.43 o 
   3   6   8      817.77      896.83     27.41 o 
   4   6   8      356.89      320.31     14.07 o 
   5   6   8      399.25      358.94     15.37 o 
   6   6   8      239.94      246.05     12.33 o 
   7   6   8     2010.37     2015.37     59.45 o 
   8   6   8      110.83       84.39      9.91 o 
   9   6   8      133.05      117.98     12.40 o 
  10   6   8       17.79       19.15      8.50 o 
  11   6   8       75.41       55.39     12.45 o 
  12   6   8        3.08        2.44      9.53 o 
  13   6   8       69.38       41.79     12.42 o 
  14   6   8      121.61      146.05     23.51 o 
  15   6   8       39.87       48.83     14.27 o 
   1   7   8       46.60       56.94      9.29 o 
   2   7   8       12.28       13.19      5.50 o 
   3   7   8      145.27      132.19     10.34 o 
   4   7   8      158.33      160.58     11.64 o 
   5   7   8      166.80      147.40     11.64 o 
   6   7   8        0.76        8.15      6.16 o 
   7   7   8     1158.31     1207.61     41.18 o 
   8   7   8       51.27       34.26      8.98 o 
   9   7   8      190.82      175.42     14.76 o 
  10   7   8        9.48       12.53      8.71 o 
  11   7   8      136.42      159.36     18.40 o 
  12   7   8        3.14       -2.44      9.77 o 
  13   7   8       18.54       38.79     12.84 o 
  14   7   8       13.16       -2.17     11.42 o 
  15   7   8       12.40       -0.36     12.80 o 
   0   8   8       10.66       18.60      8.84 o 
   1   8   8       26.17       22.47      8.92 o 
   2   8   8      520.21      522.59     28.20 o 
   3   8   8      152.71      168.10     12.25 o 
   4   8   8      458.07      428.59     19.50 o 
   5   8   8       24.69       24.22      7.73 o 
   6   8   8      179.78      205.07     13.38 o 
   7   8   8        3.12       -1.04      6.96 o 
   8   8   8      318.22      339.71     19.51 o 
   9   8   8        4.41        0.18      8.94 o 
  10   8   8        0.33        6.71      8.52 o 
  11   8   8        6.71       -6.14      8.45 o 
  12   8   8        1.04        7.32      9.39 o 
  13   8   8       48.49       23.24     11.94 o 
  14   8   8      120.36      171.12     25.30 o 
   1   9   8       29.60       23.86      7.76 o 
   2   9   8      135.75      132.93     12.33 o 
   3   9   8      208.69      212.02     17.47 o 
   4   9   8       39.35       35.52      9.87 o 
   5   9   8      139.41      143.93     15.44 o 
   6   9   8      332.24      336.34     20.01 o 
   7   9   8       28.67       37.98     10.68 o 
   8   9   8        0.48       -9.28      7.36 o 
   9   9   8       28.05       17.12      9.10 o 
  10   9   8       62.22       71.26     11.80 o 
  11   9   8        2.53       -7.17      8.86 o 
  12   9   8       35.01       33.28     12.32 o 
  13   9   8       67.75       76.69     19.24 o 
   0  10   8       34.44       29.38     13.93 o 
   1  10   8       59.21       60.02     10.01 o 
   2  10   8       17.71       14.69      8.40 o 
   3  10   8       45.19       19.33      8.40 o 
   4  10   8       16.97       19.93      8.76 o 
   5  10   8       36.79       32.22     10.87 o 
   6  10   8        6.81       14.90     10.46 o 
   7  10   8      103.63      119.33     18.90 o 
   8  10   8      152.24      142.03     17.71 o 
   9  10   8       10.54       11.69     11.25 o 
  10  10   8        0.04       -7.73     12.58 o 
  11  10   8        1.11       -4.91     11.60 o 
   1  11   8      208.94      195.28     18.81 o 
   2  11   8       65.97       49.63     10.44 o 
   3  11   8        0.01       -4.58      8.26 o 
   4  11   8       12.60        0.86     13.90 o 
   5  11   8        0.30        8.43      8.88 o 
   6  11   8        2.34       10.77     10.31 o 
   7  11   8       28.27       30.73     11.94 o 
   8  11   8       14.77       13.58     14.97 o 
   9  11   8        0.09        8.23     11.59 o 
  10  11   8        4.19       -0.56     12.53 o 
   0  12   8        3.60       14.09     15.36 o 
   1  12   8       34.21       35.61     12.37 o 
   2  12   8       65.83       56.71     21.34 o 
   3  12   8        3.84       -2.53      8.62 o 
   4  12   8       12.63        8.51      9.59 o 
   5  12   8        0.27        2.87      9.46 o 
   6  12   8       14.52       29.00     10.31 o 
   7  12   8       26.41        8.86      9.27 o 
   1  13   8        5.10       -0.90     11.32 o 
   2  13   8        3.92        4.84     11.20 o 
   3  13   8        6.26       12.77     12.33 o 
   4  13   8        6.42       -3.30     10.14 o 
   1   1   9     1511.67     1512.60     34.49 o 
   2   1   9       65.08       74.20      4.61 o 
   3   1   9     1436.31     1589.87     35.17 o 
   4   1   9       17.19       31.76      3.79 o 
   5   1   9      845.26     1039.41     31.69 o 
   6   1   9      591.38      601.64     15.52 o 
   7   1   9       20.57       27.81      4.45 o 
   8   1   9      599.28      605.02     17.41 o 
   9   1   9        6.16        4.25      5.21 o 
  10   1   9      666.23      628.96     29.18 o 
  11   1   9        0.10       -6.13      5.87 o 
  12   1   9       41.49       25.82      7.64 o 
  13   1   9       88.07       76.71     11.44 o 
  14   1   9      253.45      249.63     25.50 o 
  15   1   9        0.13       -2.43      8.77 o 
  16   1   9      277.10      298.47     24.61 o 
  17   1   9       53.77       77.36     17.73 o 
   0   2   9     2370.05     2177.41     55.75 o 
   1   2   9      286.46      323.69     11.34 o 
   2   2   9     7000.29     7232.29    162.46 o 
   3   2   9      112.40       82.67      5.59 o 
   4   2   9        5.42        4.82      2.80 o 
   5   2   9     1172.61     1233.40     43.88 o 
   6   2   9      225.06      292.69      9.94 o 
   7   2   9       55.78       61.28      5.54 o 
   8   2   9      137.68      148.08      8.48 o 
   9   2   9        0.20        7.72      5.28 o 
  10   2   9       16.57       24.86      6.83 o 
  11   2   9        2.76        0.73      6.79 o 
  12   2   9       82.47       82.42     11.00 o 
  13   2   9       55.72       33.26     11.09 o 
  14   2   9       48.43       34.31     13.05 o 
  15   2   9       23.59       25.64     12.07 o 
  16   2   9        0.10       -1.55     14.38 o 
  17   2   9      136.53      176.11     23.30 o 
   1   3   9      120.59      135.02      6.37 o 
   2   3   9     8763.75     9433.18    199.58 o 
   3   3   9      619.26      669.59     18.94 o 
   4   3   9     1543.07     1646.34     34.79 o 
   5   3   9        2.60        4.07      3.23 o 
   6   3   9       12.24        4.03      3.81 o 
   7   3   9      533.78      538.53     15.38 o 
   8   3   9       52.43       56.72      6.42 o 
   9   3   9     1366.33     1466.74     37.61 o 
  10   3   9      309.59      315.67     20.34 o 
  11   3   9      118.01      129.30     14.62 o 
  12   3   9        0.03        5.57     13.35 o 
  13   3   9        0.15      -13.25      8.83 o 
  14   3   9        3.16       -0.63     10.05 o 
  15   3   9        5.81      -12.97     10.32 o 
  16   3   9        2.91        7.66     13.00 o 
  17   3   9       27.32       -2.00     18.31 o 
   0   4   9     1436.99     1247.81     44.48 o 
   1   4   9      350.31      387.22     14.20 o 
   2   4   9        3.53       -1.68      3.50 o 
   3   4   9        4.68       14.43      4.55 o 
   4   4   9       41.22       51.46      6.15 o 
   5   4   9       56.45       46.86      5.88 o 
   6   4   9       41.44       25.79      7.22 o 
   7   4   9        2.62        1.93      4.64 o 
   8   4   9      476.61      441.62     21.38 o 
   9   4   9      624.53      678.43     24.14 o 
  10   4   9      317.21      334.15     18.37 o 
  11   4   9      249.68      257.24     16.95 o 
  12   4   9       22.04       34.83     11.80 o 
  13   4   9       10.35        3.05     10.06 o 
  14   4   9        0.11        3.40     10.45 o 
  15   4   9        0.27       -5.26     16.19 o 
  16   4   9       36.48       52.82     15.34 o 
   1   5   9       41.40       37.69      4.85 o 
   2   5   9     1444.07     1499.32     38.29 o 
   3   5   9     1473.57     1503.27     38.61 o 
   4   5   9      897.64      910.72     26.13 o 
   5   5   9     1733.38     1781.43     43.18 o 
   6   5   9       21.94       18.84      5.81 o 
   7   5   9     1473.41     1450.69     42.33 o 
   8   5   9      105.83      123.25     11.13 o 
   9   5   9      627.34      627.69     26.49 o 
  10   5   9        9.80       -3.76      7.42 o 
  11   5   9       31.20       36.97      9.91 o 
  12   5   9      105.08      108.73     15.76 o 
  13   5   9       81.83      105.57     15.89 o 
  14   5   9        9.96      -12.24     10.10 o 
  15   5   9       13.64        8.38     12.72 o 
  16   5   9       24.51       13.37     16.85 o 
   0   6   9        9.87       14.79      8.89 o 
   1   6   9     1542.90     1371.46     36.93 o 
   2   6   9      258.98      250.00     11.51 o 
   3   6   9      423.76      418.44     22.18 o 
   4   6   9      299.43      292.38     13.82 o 
   5   6   9      789.26      765.28     25.64 o 
   6   6   9      795.78      782.10     24.80 o 
   7   6   9      200.24      216.13     13.47 o 
   8   6   9     3100.62     3239.75     85.57 o 
   9   6   9       24.30       26.77      8.69 o 
  10   6   9      169.19      163.35     14.95 o 
  11   6   9        2.09       -2.60      7.84 o 
  12   6   9       11.63       13.12     10.66 o 
  13   6   9        9.05       -0.24     10.85 o 
  14   6   9        4.36      -11.68     11.18 o 
  15   6   9       36.10       36.16     14.37 o 
   1   7   9      177.23      140.28     11.74 o 
   2   7   9      557.29      564.09     23.53 o 
   3   7   9       12.33        1.21      6.92 o 
   4   7   9        2.87        0.48      5.67 o 
   5   7   9       91.89      101.79     11.24 o 
   6   7   9     2283.12     2391.43     60.76 o 
   7   7   9      459.96      454.15     21.98 o 
   8   7   9      268.04      278.58     19.16 o 
   9   7   9      304.12      319.23     19.15 o 
  10   7   9        7.68       -6.47      7.74 o 
  11   7   9       96.89      134.52     14.40 o 
  12   7   9       32.93       67.49     13.55 o 
  13   7   9       35.88       56.74     13.74 o 
  14   7   9       34.49       21.82     15.74 o 
   0   8   9      304.38      333.02     35.28 o 
   1   8   9       34.04       58.27     10.72 o 
   2   8   9        0.10        1.11      6.38 o 
   3   8   9        2.05        2.55      7.73 o 
   4   8   9      937.87      993.64     39.79 o 
   5   8   9       86.47      135.40     14.37 o 
   6   8   9      130.18      123.70     13.48 o 
   7   8   9       54.40       44.86     16.68 o 
   8   8   9       93.73       79.99     12.05 o 
   9   8   9      100.24       90.17     12.42 o 
  10   8   9        0.70       -2.52      8.13 o 
  11   8   9        6.74       22.27     10.06 o 
  12   8   9       21.60       10.04      9.83 o 
  13   8   9        9.49       -7.53     11.33 o 
   1   9   9      220.29      220.22     15.71 o 
   2   9   9        0.00       -1.58      7.06 o 
   3   9   9      121.79      144.02     17.99 o 
   4   9   9       79.73       62.06     11.55 o 
   5   9   9        0.70       -3.89      8.26 o 
   6   9   9        2.39        9.91     10.58 o 
   7   9   9       12.48       25.63     10.23 o 
   8   9   9        9.81       11.24     10.94 o 
   9   9   9        0.83        4.53     10.32 o 
  10   9   9       13.99       -0.62     10.59 o 
  11   9   9       16.71       10.25     17.19 o 
  12   9   9        1.36       -4.52     11.79 o 
   0  10   9      434.15      405.61     34.20 o 
   1  10   9      343.49      293.89     18.66 o 
   2  10   9        5.74       -0.13      7.34 o 
   3  10   9        2.03       -2.00      7.65 o 
   4  10   9       21.35       18.83      8.64 o 
   5  10   9       89.44       82.46     17.35 o 
   6  10   9        1.74        1.77      9.54 o 
   7  10   9       23.91       46.84     12.69 o 
   8  10   9        1.92       -1.99     10.10 o 
   9  10   9       57.79       26.17     12.80 o 
  10  10   9        0.99       -9.23     10.78 o 
  11  10   9        6.32       -7.02     11.69 o 
   1  11   9       94.98       79.21     14.09 o 
   2  11   9       11.17        0.43      8.36 o 
   3  11   9       18.26       16.98      9.24 o 
   4  11   9       11.80       31.74     12.84 o 
   5  11   9       14.62       25.28      9.55 o 
   6  11   9       47.16       79.34     16.38 o 
   7  11   9       47.32       49.18     13.43 o 
   8  11   9       14.09        0.56     11.07 o 
   9  11   9        1.22        9.56     13.85 o 
   0  12   9      136.30      127.96     24.56 o 
   1  12   9       21.34       10.83     10.73 o 
   2  12   9        0.62       -2.18     10.22 o 
   3  12   9        2.62        1.49      8.97 o 
   4  12   9       15.69        4.87     10.33 o 
   5  12   9        8.98       26.33     10.53 o 
   6  12   9       18.77       36.76     10.79 o 
   7  12   9        4.16       10.48      9.43 o 
   1  13   9        0.36       16.22     12.41 o 
   2  13   9        4.08       -0.46     11.34 o 
   0   0  10      694.73      710.28     58.63 o 
   1   0  10       72.05       84.70      6.02 o 
   2   0  10       60.51       53.60      7.01 o 
   3   0  10     2540.00     2976.05    161.93 o 
   4   0  10     1795.65     1898.41     99.77 o 
   5   0  10     1301.78     1532.42     45.87 o 
   6   0  10      111.29       95.83      9.68 o 
   7   0  10      807.17      844.93     32.28 o 
   8   0  10        0.62        3.38      7.05 o 
   9   0  10      196.76      212.03     15.03 o 
  10   0  10      154.02      135.95     13.56 o 
  11   0  10      540.35      513.17     67.33 o 
  12   0  10       13.42       -2.26      9.15 o 
  13   0  10        0.06       -9.13      9.92 o 
  14   0  10       73.30       64.27     15.68 o 
  15   0  10        0.03      -16.06     19.96 o 
  16   0  10        1.96      -17.03     34.67 o 
  17   0  10      296.80      495.19     55.93 o 
   1   1  10     1909.10     1883.56     42.43 o 
   2   1  10        9.23       14.89      3.50 o 
   3   1  10       86.71       87.29      5.15 o 
   4   1  10     1116.40     1270.64     38.18 o 
   5   1  10       82.30       66.71      4.79 o 
   6   1  10      473.66      515.82     14.17 o 
   7   1  10      477.05      515.15     19.23 o 
   8   1  10      116.77      134.14      8.09 o 
   9   1  10      149.37      148.57      9.48 o 
  10   1  10      113.66      130.27      9.55 o 
  11   1  10      376.19      347.23     29.88 o 
  12   1  10      217.50      203.30     21.14 o 
  13   1  10       10.47       13.27      9.44 o 
  14   1  10       59.24       30.67     14.00 o 
  15   1  10       39.86       11.09     29.88 o 
  16   1  10        1.15       -5.44     11.61 o 
  17   1  10        9.38      -13.31     28.76 o 
   0   2  10      316.38      306.22     13.69 o 
   1   2  10      188.12      197.65      7.76 o 
   2   2  10     1164.27     1218.95     29.64 o 
   3   2  10     1562.08     1525.23     39.03 o 
   4   2  10      896.99     1038.67     32.95 o 
   5   2  10        0.66        8.93      3.38 o 
   6   2  10      533.87      541.05     17.51 o 
   7   2  10       45.07       50.89      5.49 o 
   8   2  10      164.04      156.17      8.86 o 
   9   2  10       36.53       28.23      7.67 o 
  10   2  10       13.28       22.38      8.28 o 
  11   2  10       39.53       53.46     11.21 o 
  12   2  10      407.06      404.01     22.96 o 
  13   2  10      117.30       78.69     13.46 o 
  14   2  10       28.56       21.19     11.07 o 
  15   2  10        0.01      -13.49     10.26 o 
  16   2  10       15.83       -4.96     12.37 o 
   1   3  10       54.16       77.58      4.81 o 
   2   3  10      129.39      105.27      8.29 o 
   3   3  10      489.96      536.46     24.07 o 
   4   3  10        0.08        4.77      3.89 o 
   5   3  10       38.16       40.59      5.33 o 
   6   3  10      549.16      523.77     20.86 o 
   7   3  10      113.42      129.62      8.58 o 
   8   3  10      779.56      835.19     25.09 o 
   9   3  10      350.34      349.67     16.96 o 
  10   3  10      156.43      151.87     13.22 o 
  11   3  10      386.64      327.54     18.66 o 
  12   3  10      445.44      400.18     28.14 o 
  13   3  10       24.45       36.56     11.43 o 
  14   3  10        1.40        0.03     11.04 o 
  15   3  10       19.03       20.39     12.25 o 
  16   3  10        0.80       17.10     13.71 o 
   0   4  10       74.75       84.48      9.75 o 
   1   4  10     1246.50     1409.29     33.54 o 
   2   4  10       19.48       25.63      8.04 o 
   3   4  10      545.68      605.26     18.18 o 
   4   4  10      164.22      166.67      9.14 o 
   5   4  10      662.32      647.23     18.98 o 
   6   4  10      108.19       96.28      7.87 o 
   7   4  10       74.35       89.01      8.75 o 
   8   4  10      889.40      912.00     29.35 o 
   9   4  10       84.77      106.86     10.79 o 
  10   4  10       38.82       30.03      9.30 o 
  11   4  10      248.13      226.67     16.45 o 
  12   4  10      159.19      201.41     33.29 o 
  13   4  10       23.71       17.63     10.98 o 
  14   4  10        2.48      -19.98     16.83 o 
  15   4  10       21.34        9.72     12.66 o 
  16   4  10        5.23       -5.59     12.85 o 
   1   5  10      248.45      220.07      9.64 o 
   2   5  10       23.14       29.00      6.27 o 
   3   5  10      138.04      135.60      9.49 o 
   4   5  10        0.98       13.90      5.40 o 
   5   5  10      231.58      239.30     11.33 o 
   6   5  10       23.81       21.77      6.14 o 
   7   5  10     1322.24     1421.01     42.30 o 
   8   5  10       24.40       25.70      7.90 o 
   9   5  10        0.26        3.50      7.14 o 
  10   5  10      218.20      255.06     17.62 o 
  11   5  10       90.28      110.15     13.45 o 
  12   5  10       96.89       76.76     13.90 o 
  13   5  10        3.80        1.18     10.39 o 
  14   5  10        6.80       -7.92     11.18 o 
  15   5  10        0.13      -13.02     14.76 o 
   0   6  10       79.03       78.64     10.63 o 
   1   6  10        5.43        9.24      5.49 o 
   2   6  10        1.03        1.32      5.80 o 
   3   6  10      117.00      114.93     10.28 o 
   4   6  10       75.72      115.01     11.03 o 
   5   6  10      212.47      189.46     11.35 o 
   6   6  10      865.47      956.11     29.22 o 
   7   6  10       52.01       25.29      9.81 o 
   8   6  10       33.32       60.38      9.45 o 
   9   6  10      104.80       86.06     14.06 o 
  10   6  10      518.00      473.72     26.48 o 
  11   6  10       17.12        4.71      9.16 o 
  12   6  10       54.29       66.09     13.53 o 
  13   6  10       17.93       12.43     12.54 o 
  14   6  10        0.75       -9.15     13.47 o 
  15   6  10        3.22       -7.18     12.71 o 
   1   7  10       21.30       24.07      6.94 o 
   2   7  10      913.48      972.52     28.51 o 
   3   7  10      546.59      538.69     31.27 o 
   4   7  10      341.69      331.92     18.23 o 
   5   7  10     1713.81     1848.06     57.75 o 
   6   7  10      707.46      738.32     27.50 o 
   7   7  10        6.87        5.71      8.07 o 
   8   7  10      104.24      114.46     12.91 o 
   9   7  10      149.39      134.22     15.31 o 
  10   7  10      138.06      117.68     15.66 o 
  11   7  10        8.34       11.21      9.87 o 
  12   7  10        3.70       17.49     10.33 o 
  13   7  10        9.08        9.50     11.40 o 
  14   7  10        7.57       -7.66     12.10 o 
   0   8  10       71.34       67.74     12.78 o 
   1   8  10      244.49      231.71     15.47 o 
   2   8  10      644.11      622.14     25.68 o 
   3   8  10       30.31        2.71      7.62 o 
   4   8  10      437.87      474.50     26.60 o 
   5   8  10       83.75       68.11     11.92 o 
   6   8  10       65.47       71.00     11.37 o 
   7   8  10       51.70       42.59     11.57 o 
   8   8  10       46.13       36.22     11.11 o 
   9   8  10        0.25       -0.92      9.34 o 
  10   8  10       45.83       33.67     12.48 o 
  11   8  10        4.47       -0.70     10.48 o 
  12   8  10        0.03        6.02     11.99 o 
  13   8  10        3.54        3.09     14.80 o 
   1   9  10       46.45       37.69     11.48 o 
   2   9  10        0.64       12.84      7.52 o 
   3   9  10        7.03        6.54      7.37 o 
   4   9  10       73.40       69.63     12.37 o 
   5   9  10        0.18       -4.41     10.64 o 
   6   9  10       61.70       79.86     13.88 o 
   7   9  10      115.09      162.97     17.85 o 
   8   9  10        5.40       -1.45     10.26 o 
   9   9  10       12.71        6.11     10.89 o 
  10   9  10       18.01       17.93     12.98 o 
  11   9  10        7.73      -13.68     11.17 o 
  12   9  10        0.29        2.05     11.76 o 
   0  10  10       20.18        5.86     13.17 o 
   1  10  10       40.47       33.10     10.68 o 
   2  10  10        2.48        7.68      8.24 o 
   3  10  10       18.12       11.95      8.56 o 
   4  10  10       20.00       14.42      8.77 o 
   5  10  10       21.20       24.88     10.65 o 
   6  10  10        0.37        0.96      9.37 o 
   7  10  10       20.70       31.63     11.67 o 
   8  10  10       18.39       25.14     11.90 o 
   9  10  10       34.09       44.25     13.68 o 
  10  10  10        4.69      -18.61     12.41 o 
   1  11  10       46.98       26.98     13.81 o 
   2  11  10       64.89       49.37     11.16 o 
   3  11  10        2.11        5.41      8.97 o 
   4  11  10        0.12       -4.87      8.46 o 
   5  11  10       14.01        6.74      9.20 o 
   6  11  10        0.20        7.19     10.67 o 
   7  11  10        1.90       24.34     11.95 o 
   8  11  10       26.85        4.46     13.44 o 
   9  11  10        0.71       -0.67     11.72 o 
   0  12  10       24.29       18.53     17.27 o 
   1  12  10        2.72       -1.51     10.87 o 
   2  12  10        5.56       -6.39     10.35 o 
   3  12  10        0.03        0.88      8.89 o 
   4  12  10        0.55        3.37     10.39 o 
   5  12  10       25.16       27.38     11.73 o 
   6  12  10        6.58       30.52     10.51 o 
   1   1  11      696.29      675.13     17.93 o 
   2   1  11      731.46      741.39     20.22 o 
   3   1  11     1579.59     1776.41     54.34 o 
   4   1  11     1519.44     1538.48     36.75 o 
   5   1  11        0.11        0.47      3.00 o 
   6   1  11      100.42       91.99      6.02 o 
   7   1  11      536.58      547.40     22.49 o 
   8   1  11      156.55      185.40     10.39 o 
   9   1  11       38.63       42.93      7.60 o 
  10   1  11       49.74       45.22     10.62 o 
  11   1  11       11.67        4.55      7.79 o 
  12   1  11      114.16       95.76     19.84 o 
  13   1  11        3.23      -11.32      8.66 o 
  14   1  11       12.12      -24.96     25.66 o 
  15   1  11       26.15       13.86     30.56 o 
  16   1  11      152.04      162.95     39.19 o 
   0   2  11     1116.44      966.23     31.62 o 
   1   2  11     1097.26     1103.79     25.73 o 
   2   2  11      895.53      933.16     23.88 o 
   3   2  11     2440.38     2594.47     67.67 o 
   4   2  11      165.98      139.14      7.47 o 
   5   2  11        2.09        1.59      3.80 o 
   6   2  11      244.85      254.21     10.62 o 
   7   2  11       34.24       39.46      6.15 o 
   8   2  11        3.61        0.31      5.47 o 
   9   2  11       34.46       38.49      7.65 o 
  10   2  11       11.92        8.53     12.42 o 
  11   2  11       49.46       27.84      9.80 o 
  12   2  11       13.81        0.90     11.60 o 
  13   2  11       11.85        0.44      9.47 o 
  14   2  11      182.68      189.92     31.71 o 
  15   2  11       28.27       29.87     13.05 o 
  16   2  11       18.54       21.70     17.26 o 
   1   3  11      214.69      245.44     13.00 o 
   2   3  11        6.51       10.80      3.70 o 
   3   3  11      113.24      124.36      7.41 o 
   4   3  11        0.81        0.88      3.67 o 
   5   3  11     1269.21     1488.77     35.47 o 
   6   3  11      186.01      208.10     10.19 o 
   7   3  11      694.63      747.45     22.10 o 
   8   3  11     1316.44     1456.21     38.46 o 
   9   3  11      334.40      336.91     16.58 o 
  10   3  11     2506.05     2459.75     69.81 o 
  11   3  11      590.15      547.79     24.66 o 
  12   3  11      193.40      200.61     20.66 o 
  13   3  11       16.81       14.39     21.32 o 
  14   3  11        5.61       -2.24     10.20 o 
  15   3  11       28.23       12.41     16.07 o 
  16   3  11       11.33      -11.78     12.00 o 
   0   4  11       82.27       73.08      9.28 o 
   1   4  11        0.17        9.44      4.49 o 
   2   4  11       88.88       75.23      7.89 o 
   3   4  11        0.89       17.31      5.41 o 
   4   4  11      468.07      486.72     15.81 o 
   5   4  11      275.29      280.19     11.83 o 
   6   4  11       16.16       18.60      5.53 o 
   7   4  11      174.81      170.42     10.38 o 
   8   4  11     1396.44     1470.53     39.32 o 
   9   4  11      206.60      221.45     17.28 o 
  10   4  11      199.79      248.89     16.62 o 
  11   4  11        1.33       -7.22      8.02 o 
  12   4  11        0.27       -2.52     10.18 o 
  13   4  11       21.93       23.51     19.71 o 
  14   4  11        0.80       -6.75     10.18 o 
  15   4  11        2.03      -16.06     17.45 o 
   1   5  11      144.42      132.38      9.35 o 
   2   5  11     1264.60     1182.89     36.24 o 
   3   5  11        0.71        9.48      6.15 o 
   4   5  11      179.31      178.19     12.03 o 
   5   5  11       27.18       26.46      6.94 o 
   6   5  11      109.73      132.97     12.20 o 
   7   5  11       15.75       17.27      7.58 o 
   8   5  11      955.92     1119.31     38.24 o 
   9   5  11      405.94      459.66     20.72 o 
  10   5  11      151.35      166.38     15.34 o 
  11   5  11       86.55       91.18     13.11 o 
  12   5  11       76.36       66.61     18.46 o 
  13   5  11        5.77       -0.53     10.87 o 
  14   5  11        0.55      -12.09     17.04 o 
  15   5  11        1.89        2.96     12.15 o 
   0   6  11     1069.98      969.05     39.93 o 
   1   6  11      721.59      732.57     23.69 o 
   2   6  11      229.39      213.23     16.57 o 
   3   6  11        0.27        3.14      7.65 o 
   4   6  11       12.79       27.79      8.50 o 
   5   6  11     3027.35     3101.21     84.24 o 
   6   6  11      742.17      838.79     30.21 o 
   7   6  11        9.42       25.45      9.27 o 
   8   6  11        0.11        3.68      8.12 o 
   9   6  11       94.44      101.22     20.25 o 
  10   6  11      409.43      402.74     22.31 o 
  11   6  11      119.59      146.73     15.35 o 
  12   6  11       43.09       69.99     13.98 o 
  13   6  11       23.83       21.71     12.23 o 
  14   6  11        5.46        2.85     12.81 o 
   1   7  11       53.32       49.69      7.99 o 
   2   7  11      421.21      381.67     16.74 o 
   3   7  11      623.06      647.94     26.94 o 
   4   7  11      278.96      327.64     18.70 o 
   5   7  11     1960.60     2114.47     65.07 o 
   6   7  11      711.60      813.81     33.92 o 
   7   7  11       86.43       85.91     12.23 o 
   8   7  11        6.75       31.26     10.29 o 
   9   7  11       13.79       15.16     10.44 o 
  10   7  11       79.72       66.20     14.05 o 
  11   7  11      197.53      209.90     20.98 o 
  12   7  11       12.59       22.94     13.01 o 
  13   7  11      103.66       90.93     20.59 o 
  14   7  11        0.55        3.80     15.14 o 
   0   8  11      176.30      167.58     20.30 o 
   1   8  11      569.83      491.05     22.69 o 
   2   8  11     1402.24     1392.89     49.69 o 
   3   8  11      414.04      353.28     17.33 o 
   4   8  11       27.59       17.93     10.15 o 
   5   8  11      121.87       88.33     13.21 o 
   6   8  11      235.39      225.80     17.86 o 
   7   8  11       59.87       46.09     12.17 o 
   8   8  11       42.14       22.00     11.48 o 
   9   8  11        0.43       -0.33     10.02 o 
  10   8  11       21.37       22.84     12.04 o 
  11   8  11        0.10       -8.46     11.10 o 
  12   8  11       57.69       41.69     14.27 o 
  13   8  11      102.02      110.03     22.16 o 
   1   9  11      154.27      126.40     13.17 o 
   2   9  11        7.85       11.20      8.04 o 
   3   9  11       18.63       27.08      8.38 o 
   4   9  11      101.34      110.13     23.66 o 
   5   9  11        0.67        3.32      9.28 o 
   6   9  11        1.80       10.70     10.32 o 
   7   9  11        1.44       -2.45      9.09 o 
   8   9  11        2.07       -8.30      9.69 o 
   9   9  11        3.33        1.68     11.22 o 
  10   9  11        2.99       -8.65     10.81 o 
  11   9  11        0.67        7.57     14.49 o 
   0  10  11       20.82        8.42     14.04 o 
   1  10  11       70.39       49.84     10.78 o 
   2  10  11       25.01       41.56     10.39 o 
   3  10  11        0.07       -3.72      7.82 o 
   4  10  11        3.80        0.86      7.90 o 
   5  10  11        1.88        7.63      9.99 o 
   6  10  11       13.73       17.17     11.25 o 
   7  10  11       27.71       42.10     12.85 o 
   8  10  11       40.15       40.35     16.49 o 
   9  10  11        7.89       12.78     12.02 o 
  10  10  11       11.12      -18.87     12.82 o 
   1  11  11        6.52       -2.35      9.89 o 
   2  11  11        2.74       -8.76      8.49 o 
   3  11  11       11.24        7.48      9.98 o 
   4  11  11        2.26       10.00      9.39 o 
   5  11  11        8.64        7.98      9.57 o 
   6  11  11       48.53       48.91     10.77 o 
   7  11  11       38.69       30.37     14.16 o 
   8  11  11       52.14       57.59     14.94 o 
   0  12  11        0.69      -18.39     14.72 o 
   1  12  11        2.86       -9.83     15.30 o 
   2  12  11        0.09      -15.64     12.73 o 
   3  12  11        0.50       -3.40      9.70 o 
   4  12  11       40.74       30.09     11.63 o 
   5  12  11        1.23       -4.26     10.59 o 
   0   0  12     1386.95     1401.06     59.20 o 
   1   0  12      404.58      406.84     27.19 o 
   2   0  12     2673.54     2784.52    108.92 o 
   3   0  12     2631.66     2754.62     77.31 o 
   4   0  12       58.55       71.01     10.39 o 
   5   0  12      477.17      566.03     21.29 o 
   6   0  12        5.43        3.01      4.96 o 
   7   0  12      176.51      189.38     15.36 o 
   8   0  12        0.94       -0.45      9.14 o 
   9   0  12      568.38      464.05     36.69 o 
  10   0  12      508.72      489.06     43.30 o 
  11   0  12        1.17        0.52     14.09 o 
  12   0  12       35.05        2.40     16.39 o 
  13   0  12      131.55      156.96     50.73 o 
  14   0  12        4.35      -14.69     20.22 o 
  15   0  12      258.05      348.63     75.94 o 
  16   0  12       19.85       77.68     61.36 o 
   1   1  12       47.95       71.16      5.97 o 
   2   1  12      200.22      244.91      9.11 o 
   3   1  12     1381.94     1480.37     45.00 o 
   4   1  12     1076.90     1149.90     29.41 o 
   5   1  12       91.72      100.44      6.89 o 
   6   1  12        2.57       -3.68      3.97 o 
   7   1  12      167.81      170.81      9.54 o 
   8   1  12       22.88       29.03      6.50 o 
   9   1  12       39.48       36.44      7.80 o 
  10   1  12        0.41       -8.94      6.40 o 
  11   1  12        7.16       -4.28     10.34 o 
  12   1  12       16.66       30.16     13.90 o 
  13   1  12       61.59       37.39     15.51 o 
  14   1  12      140.68      165.09     25.95 o 
  15   1  12       39.53       25.76     17.69 o 
  16   1  12      276.49      393.21     66.74 o 
   0   2  12      100.80      114.59      8.86 o 
   1   2  12      629.27      558.76     17.12 o 
   2   2  12     1030.57     1002.96     25.59 o 
   3   2  12        0.74        3.97      3.51 o 
   4   2  12      385.76      384.48     15.51 o 
   5   2  12       42.70       31.33      5.21 o 
   6   2  12       12.34       18.59      5.35 o 
   7   2  12        2.16       -2.20      4.84 o 
   8   2  12       21.22       25.18      6.62 o 
   9   2  12       45.22       31.76      8.66 o 
  10   2  12      111.02      151.03     12.31 o 
  11   2  12      148.42      152.47     16.55 o 
  12   2  12      126.10      147.56     24.81 o 
  13   2  12       11.84        0.64     10.83 o 
  14   2  12        1.71      -10.34     21.65 o 
  15   2  12       64.96       39.93     31.84 o 
  16   2  12        4.00      -20.37     19.49 o 
   1   3  12       10.15        2.98      4.91 o 
   2   3  12      240.34      236.59     11.83 o 
   3   3  12      267.51      264.43     12.83 o 
   4   3  12     1622.28     1607.83     49.13 o 
   5   3  12      305.89      307.27     14.00 o 
   6   3  12      229.95      250.15     11.40 o 
   7   3  12     1403.28     1441.80     35.85 o 
   8   3  12     1533.84     1641.89     42.84 o 
   9   3  12      131.72      152.19     12.20 o 
  10   3  12      365.48      324.04     25.90 o 
  11   3  12       17.33       22.36     11.17 o 
  12   3  12        1.63        4.84      9.72 o 
  13   3  12       79.28       86.28     17.92 o 
  14   3  12        5.71      -19.84     13.77 o 
  15   3  12       18.15       -3.51     22.72 o 
   0   4  12       94.49       88.99     10.44 o 
   1   4  12        1.12        0.49      4.78 o 
   2   4  12        1.33       14.26      6.16 o 
   3   4  12      611.03      658.89     22.45 o 
   4   4  12      707.07      735.46     30.74 o 
   5   4  12        4.55        2.72      5.96 o 
   6   4  12     1200.28     1181.49     36.31 o 
   7   4  12       46.18       57.57      8.48 o 
   8   4  12     1309.59     1375.89     39.55 o 
   9   4  12      281.10      342.28     19.11 o 
  10   4  12      497.54      483.00     22.90 o 
  11   4  12        7.23       -9.04      7.93 o 
  12   4  12       17.46        8.99     10.05 o 
  13   4  12        6.79      -11.56     11.31 o 
  14   4  12        3.90      -12.81     19.32 o 
  15   4  12       13.40       -0.52     19.26 o 
   1   5  12       43.36       42.46      6.82 o 
   2   5  12       53.79       55.96      8.28 o 
   3   5  12       27.39       22.49     10.57 o 
   4   5  12      355.92      392.38     18.02 o 
   5   5  12     1230.12     1320.26     44.32 o 
   6   5  12      760.66      780.42     25.49 o 
   7   5  12      138.02      139.60     12.28 o 
   8   5  12      232.79      237.33     16.75 o 
   9   5  12     1492.06     1692.89     54.00 o 
  10   5  12      655.95      734.87     35.54 o 
  11   5  12       18.15       10.29      9.46 o 
  12   5  12        0.11        9.11      9.97 o 
  13   5  12       18.84        7.79     11.52 o 
  14   5  12        1.07        6.08     12.41 o 
  15   5  12        2.07        2.32     12.73 o 
   0   6  12       13.30       21.08      8.54 o 
   1   6  12        2.37        8.48      5.80 o 
   2   6  12      299.08      309.53     18.05 o 
   3   6  12       55.28       64.21      9.59 o 
   4   6  12       25.93       44.24      9.37 o 
   5   6  12      100.10      136.01     11.69 o 
   6   6  12       25.81       32.83      8.81 o 
   7   6  12       25.48        6.85      8.87 o 
   8   6  12     1004.21     1149.81     42.86 o 
   9   6  12      441.43      420.84     28.93 o 
  10   6  12        2.13       -1.41     10.42 o 
  11   6  12       66.99       66.67     14.43 o 
  12   6  12        0.10       -6.17     12.46 o 
  13   6  12        1.17       -0.76     25.56 o 
  14   6  12        5.57       14.38     17.63 o 
   1   7  12       34.63       35.75      7.52 o 
   2   7  12      350.21      276.98     14.54 o 
   3   7  12      638.09      558.12     23.01 o 
   4   7  12      115.28      140.73     15.45 o 
   5   7  12        0.08       10.40      8.32 o 
   6   7  12      123.05      118.37     12.58 o 
   7   7  12      362.61      329.91     32.44 o 
   8   7  12       45.97       39.33     10.71 o 
   9   7  12      235.79      245.58     21.28 o 
  10   7  12      154.03      149.13     18.38 o 
  11   7  12       91.58       84.17     18.60 o 
  12   7  12      164.43      171.44     39.22 o 
  13   7  12        0.49        9.32     15.30 o 
   0   8  12      766.40      700.22     45.39 o 
   1   8  12       13.66       13.51      7.59 o 
   2   8  12      275.60      269.07     16.04 o 
   3   8  12       20.46       23.32      7.44 o 
   4   8  12       30.58       18.07      8.94 o 
   5   8  12        4.32        1.71     10.37 o 
   6   8  12       68.14      101.16     11.94 o 
   7   8  12        7.50       38.52     10.78 o 
   8   8  12        0.96       -8.16     10.03 o 
   9   8  12        0.41       -4.75      9.57 o 
  10   8  12        0.57        7.22     11.61 o 
  11   8  12        0.61       -4.82     11.86 o 
  12   8  12       10.31       -0.61     12.24 o 
   1   9  12       64.30       63.36     10.50 o 
   2   9  12       19.28        5.43      8.06 o 
   3   9  12      105.54       95.70     11.87 o 
   4   9  12       74.17       60.94      9.68 o 
   5   9  12        0.02        3.44     16.80 o 
   6   9  12       14.14       10.59     10.69 o 
   7   9  12       55.55       69.79     14.16 o 
   8   9  12        0.33       -3.60     12.68 o 
   9   9  12        9.38       16.55     11.79 o 
  10   9  12       35.06       43.64     13.94 o 
  11   9  12        4.68        1.38     12.47 o 
   0  10  12      159.88      177.22     47.12 o 
   1  10  12        2.30      -10.72      8.69 o 
   2  10  12        0.02        4.54      8.40 o 
   3  10  12        4.98       13.52      9.07 o 
   4  10  12       51.52       47.42     10.52 o 
   5  10  12       17.58       13.75      8.21 o 
   6  10  12        0.00        9.79     10.78 o 
   7  10  12       47.16       70.88     14.97 o 
   8  10  12        9.21        6.60     12.30 o 
   9  10  12        2.48       17.70     13.14 o 
   1  11  12      102.95      103.63     15.75 o 
   2  11  12        4.58       -6.19      8.93 o 
   3  11  12       57.05       42.94     11.25 o 
   4  11  12       45.98       54.99     11.59 o 
   5  11  12        1.23       13.42     10.07 o 
   6  11  12       15.07        7.90     12.33 o 
   7  11  12        9.95       20.44     16.46 o 
   0  12  12       17.45       25.08     18.72 o 
   1  12  12        0.26       -7.25     11.14 o 
   2  12  12        0.36       20.11     12.14 o 
   3  12  12        0.03       -2.87      9.77 o 
   4  12  12       11.59       10.57     10.62 o 
   1   1  13     1158.91     1159.06     31.78 o 
   2   1  13        0.90       10.83      4.46 o 
   3   1  13      587.13      659.03     21.35 o 
   4   1  13      703.32      830.86     21.93 o 
   5   1  13      513.07      589.12     17.42 o 
   6   1  13        1.76       -0.77      4.39 o 
   7   1  13      155.64      162.90     10.70 o 
   8   1  13      106.96      106.53     10.50 o 
   9   1  13       24.84       36.73      9.69 o 
  10   1  13      393.76      357.79     24.12 o 
  11   1  13      154.26      168.66     19.56 o 
  12   1  13       13.51       12.89     12.91 o 
  13   1  13       32.29       35.72     32.48 o 
  14   1  13       25.99       24.92     29.62 o 
  15   1  13       12.46       15.11     17.67 o 
  16   1  13       10.50       11.89     33.78 o 
   0   2  13      522.52      557.13     21.56 o 
   1   2  13      509.07      537.32     18.31 o 
   2   2  13      777.73      832.08     25.18 o 
   3   2  13        0.89        3.78      5.43 o 
   4   2  13      333.06      420.36     15.45 o 
   5   2  13      198.31      217.33     11.59 o 
   6   2  13      308.01      330.88     12.75 o 
   7   2  13      555.58      594.73     18.89 o 
   8   2  13        1.98        0.38      6.90 o 
   9   2  13       16.44       26.88      7.93 o 
  10   2  13       91.43       96.05     15.90 o 
  11   2  13        6.26        3.30     11.46 o 
  12   2  13       12.56       18.56     15.61 o 
  13   2  13      112.28       92.48     29.28 o 
  14   2  13       27.35       14.76     16.76 o 
  15   2  13       89.25      103.49     27.79 o 
   1   3  13     1027.19     1011.05     31.53 o 
   2   3  13      129.87      140.50      9.72 o 
   3   3  13     2195.56     2200.77     56.66 o 
   4   3  13       10.03       16.36      5.98 o 
   5   3  13     1135.03     1215.16     43.31 o 
   6   3  13       23.18       35.23      7.40 o 
   7   3  13      439.13      427.36     22.78 o 
   8   3  13       11.91       16.57      7.09 o 
   9   3  13      120.63      108.89     11.17 o 
  10   3  13      140.58      151.15     13.70 o 
  11   3  13       64.89       73.01     18.20 o 
  12   3  13       25.81        2.18     15.74 o 
  13   3  13       27.21       -2.72     13.74 o 
  14   3  13        2.40      -20.69     13.80 o 
  15   3  13        7.23      -15.29     15.72 o 
   0   4  13      299.68      324.68     18.72 o 
   1   4  13      296.96      263.91     12.92 o 
   2   4  13       41.13       46.85     13.02 o 
   3   4  13       17.92       13.92      6.27 o 
   4   4  13      936.84     1031.65     45.82 o 
   5   4  13      754.90      799.88     31.25 o 
   6   4  13      425.79      492.08     24.19 o 
   7   4  13      588.22      606.56     23.44 o 
   8   4  13      133.44      120.81     11.71 o 
   9   4  13      319.64      310.48     18.92 o 
  10   4  13      458.69      459.44     35.72 o 
  11   4  13      292.95      309.83     22.11 o 
  12   4  13      111.25       99.21     20.07 o 
  13   4  13        1.83      -13.03     20.11 o 
  14   4  13        1.46      -25.54     17.03 o 
  15   4  13        9.00      -16.09     16.79 o 
   1   5  13      302.78      352.41     15.59 o 
   2   5  13       30.50       23.18      9.81 o 
   3   5  13      646.33      645.71     32.86 o 
   4   5  13     2179.99     2408.49     66.54 o 
   5   5  13      316.79      341.41     16.65 o 
   6   5  13      741.54      798.77     27.39 o 
   7   5  13        8.64       14.69      8.25 o 
   8   5  13      199.28      203.99     16.07 o 
   9   5  13       29.98       27.05     10.10 o 
  10   5  13        6.70       -2.81     10.97 o 
  11   5  13      136.44      139.49     26.77 o 
  12   5  13        2.47      -10.71     17.67 o 
  13   5  13        5.69        1.86     13.55 o 
  14   5  13      120.44      201.75     47.18 o 
   0   6  13      557.10      565.90     40.91 o 
   1   6  13        6.70        7.13      6.28 o 
   2   6  13       20.18       15.53      6.08 o 
   3   6  13      318.64      307.40     21.54 o 
   4   6  13      736.94      745.80     32.78 o 
   5   6  13       13.29       16.35     10.38 o 
   6   6  13       23.39       13.93      7.81 o 
   7   6  13      326.37      335.89     33.55 o 
   8   6  13      415.92      403.50     22.96 o 
   9   6  13        9.21        8.87      9.56 o 
  10   6  13      235.32      269.30     26.32 o 
  11   6  13       71.47       93.45     16.40 o 
  12   6  13       47.07       42.78     17.39 o 
  13   6  13       37.73       30.18     18.22 o 
   1   7  13       11.07        6.19      6.52 o 
   2   7  13       38.11       35.03      7.80 o 
   3   7  13       15.22       21.95     11.54 o 
   4   7  13       40.27       44.24      9.31 o 
   5   7  13       28.72       33.14      8.94 o 
   6   7  13       69.32       54.40     10.05 o 
   7   7  13      241.52      267.67     19.30 o 
   8   7  13       65.16       55.91     12.11 o 
   9   7  13        0.33       -0.93     10.02 o 
  10   7  13      122.85      136.57     17.93 o 
  11   7  13       47.86       18.67     13.38 o 
  12   7  13       35.94       32.77     13.81 o 
  13   7  13        1.03       -0.37     14.46 o 
   0   8  13      116.37      127.48     17.85 o 
   1   8  13      169.95      155.91     13.33 o 
   2   8  13       84.07       73.99     12.13 o 
   3   8  13       57.30       41.50      9.05 o 
   4   8  13        0.89       -5.45      8.33 o 
   5   8  13        2.43       -1.44      9.22 o 
   6   8  13       24.66       25.45     10.39 o 
   7   8  13       17.40       13.47     10.01 o 
   8   8  13       26.61       28.82     12.43 o 
   9   8  13       18.88       22.17     11.78 o 
  10   8  13       17.00       15.45     12.78 o 
  11   8  13       35.93       63.14     15.74 o 
  12   8  13        8.58        6.96     13.38 o 
   1   9  13       96.39       84.90     12.09 o 
   2   9  13       79.32       64.52     11.23 o 
   3   9  13        0.79       12.29      8.55 o 
   4   9  13       49.63       49.79     10.51 o 
   5   9  13        0.16        9.13     10.06 o 
   6   9  13        7.25       14.97     10.99 o 
   7   9  13       72.58       74.67     14.85 o 
   8   9  13       86.25       93.80     16.48 o 
   9   9  13        0.02       -0.89     11.83 o 
  10   9  13        0.01       -7.72     12.30 o 
   0  10  13       33.38       21.03     16.11 o 
   1  10  13        2.32       16.84     10.83 o 
   2  10  13      275.75      274.63     19.54 o 
   3  10  13      101.87       67.44     11.85 o 
   4  10  13        0.15       -6.97      7.86 o 
   5  10  13        0.70       -4.24     10.08 o 
   6  10  13        6.33       26.66     12.50 o 
   7  10  13       15.28       35.69     13.37 o 
   8  10  13       16.63        9.49     12.58 o 
   9  10  13        5.07       12.17     13.14 o 
   1  11  13       24.05       10.15     11.71 o 
   2  11  13       28.19       24.50     10.78 o 
   3  11  13        4.94        1.59      9.67 o 
   4  11  13        3.24       -1.87      8.92 o 
   5  11  13        0.54        3.29     10.54 o 
   6  11  13       59.71       80.90     16.23 o 
   0  12  13       22.79        8.85     28.33 o 
   1  12  13       23.70       27.91     12.86 o 
   2  12  13       12.37       15.36     12.18 o 
   0   0  14      223.33      230.79     35.39 o 
   1   0  14      620.08      547.63     33.39 o 
   2   0  14      324.63      272.63     16.10 o 
   3   0  14      471.42      499.96     24.04 o 
   4   0  14     1682.95     1845.73     65.28 o 
   5   0  14     1298.92     1342.61     50.33 o 
   6   0  14      977.21     1019.86     41.62 o 
   7   0  14      202.40      248.00     18.57 o 
   8   0  14        0.12       -3.90      9.94 o 
   9   0  14      111.24       79.74     21.86 o 
  10   0  14      200.76      132.92     20.05 o 
  11   0  14      471.82      385.70     51.03 o 
  12   0  14      197.34      192.06     75.11 o 
  13   0  14      141.12       86.91     25.94 o 
  14   0  14       10.72       19.92     24.77 o 
  15   0  14        6.60      -23.89     46.06 o 
   1   1  14      748.24      717.69     25.60 o 
   2   1  14     1214.24     1200.04     35.19 o 
   3   1  14      308.27      286.29     13.75 o 
   4   1  14       10.02       12.83      6.42 o 
   5   1  14      245.60      242.81     13.31 o 
   6   1  14       96.02       79.81      8.99 o 
   7   1  14       30.18       26.02      7.39 o 
   8   1  14      264.58      268.48     15.05 o 
   9   1  14     1492.17     1465.19     46.91 o 
  10   1  14      801.85      778.31     41.41 o 
  11   1  14      626.68      660.55     31.18 o 
  12   1  14       38.49       16.63     18.47 o 
  13   1  14       20.82       -9.28     14.74 o 
  14   1  14       19.23       25.25     17.16 o 
  15   1  14        2.57      -31.58     21.89 o 
   0   2  14      633.89      666.21     27.53 o 
   1   2  14        0.06        0.25      4.83 o 
   2   2  14      175.62      184.70     10.50 o 
   3   2  14       72.30       77.57      7.56 o 
   4   2  14      192.82      220.04     11.56 o 
   5   2  14       45.06       44.30      7.08 o 
   6   2  14      259.09      265.79     14.88 o 
   7   2  14       28.48       30.53      9.49 o 
   8   2  14      117.63       97.28     13.96 o 
   9   2  14        1.07       -0.39      8.68 o 
  10   2  14       38.76       65.74     15.77 o 
  11   2  14       90.57       94.68     15.19 o 
  12   2  14        0.78      -13.27     11.83 o 
  13   2  14       22.14        5.51     14.34 o 
  14   2  14        0.22      -30.83     21.00 o 
  15   2  14        3.41      -19.57     19.02 o 
   1   3  14      323.36      330.98     14.17 o 
   2   3  14      130.62      148.46     10.96 o 
   3   3  14      144.26      153.81     10.75 o 
   4   3  14        0.67        8.06      5.97 o 
   5   3  14      291.49      269.03     20.36 o 
   6   3  14      443.64      481.26     27.91 o 
   7   3  14      391.58      391.99     16.80 o 
   8   3  14      200.26      213.82     14.27 o 
   9   3  14        1.70       -8.22     10.36 o 
  10   3  14       14.19        8.39     11.57 o 
  11   3  14      183.40      187.92     22.65 o 
  12   3  14       76.14       62.90     28.13 o 
  13   3  14        1.53      -42.99     28.66 o 
  14   3  14       54.22       12.50     27.54 o 
  15   3  14        2.06      -10.90     22.75 o 
   0   4  14       17.97       20.55     10.39 o 
   1   4  14        6.07        6.56      5.79 o 
   2   4  14        4.98       -5.11      5.87 o 
   3   4  14       61.34       65.87      9.34 o 
   4   4  14      810.90      914.06     29.62 o 
   5   4  14      248.17      244.45     17.88 o 
   6   4  14       38.32       33.02      8.05 o 
   7   4  14      505.03      533.81     22.28 o 
   8   4  14        4.23      -10.65      7.10 o 
   9   4  14       28.22       16.24      9.66 o 
  10   4  14       16.98       14.21     11.52 o 
  11   4  14       60.06       46.19     12.53 o 
  12   4  14       68.94       44.42     22.82 o 
  13   4  14       64.17       67.77     24.06 o 
  14   4  14       30.66       17.74     22.01 o 
   1   5  14        1.83        5.19      6.07 o 
   2   5  14      258.11      249.18     15.04 o 
   3   5  14     2413.79     2586.53     73.56 o 
   4   5  14     1473.94     1501.54     51.20 o 
   5   5  14      243.52      249.28     14.68 o 
   6   5  14      423.22      441.36     19.54 o 
   7   5  14      115.06      100.44     12.00 o 
   8   5  14        1.36        2.69      8.01 o 
   9   5  14      209.91      226.79     26.47 o 
  10   5  14        5.18        3.89      9.77 o 
  11   5  14        8.85      -15.92     17.14 o 
  12   5  14       35.36       36.47     15.36 o 
  13   5  14       54.44       60.34     17.57 o 
  14   5  14       44.36       59.32     27.18 o 
   0   6  14      239.44      185.12     29.03 o 
   1   6  14       42.82       35.74      7.68 o 
   2   6  14       49.14       42.79      8.55 o 
   3   6  14      363.16      362.34     18.69 o 
   4   6  14      162.61      177.02     19.62 o 
   5   6  14       94.96      106.60     11.05 o 
   6   6  14       57.48       54.34      9.47 o 
   7   6  14       38.52       49.21     12.83 o 
   8   6  14      114.07      141.56     18.37 o 
   9   6  14        0.36        2.87     10.62 o 
  10   6  14       11.64       -5.91     10.45 o 
  11   6  14       56.07       52.67     14.48 o 
  12   6  14        6.81        4.32     12.10 o 
  13   6  14       12.23       13.22     16.10 o 
   1   7  14       31.03       40.50      8.51 o 
   2   7  14       92.48       87.48     17.17 o 
   3   7  14       51.29       35.28      9.64 o 
   4   7  14       25.43        4.52      8.23 o 
   5   7  14       43.14       32.44      9.60 o 
   6   7  14      353.38      344.34     19.80 o 
   7   7  14       84.08       74.46     12.89 o 
   8   7  14       33.99       17.48     10.77 o 
   9   7  14       42.23       65.10     14.29 o 
  10   7  14       30.72       26.43     13.25 o 
  11   7  14        3.75       -2.63     12.09 o 
  12   7  14       12.02        2.94     13.35 o 
   0   8  14       49.67       72.91     15.93 o 
   1   8  14        2.24        1.47      7.30 o 
   2   8  14       69.99       57.10      9.62 o 
   3   8  14      116.24      107.91     11.72 o 
   4   8  14        0.03        8.06      9.22 o 
   5   8  14       23.15       18.19     12.67 o 
   6   8  14        0.24        0.93     11.22 o 
   7   8  14       51.25       36.03     11.57 o 
   8   8  14       27.26       21.30     11.67 o 
   9   8  14      224.80      244.82     22.94 o 
  10   8  14       42.70       32.03     14.75 o 
  11   8  14        9.81        8.38     13.27 o 
   1   9  14       26.12       35.09     10.03 o 
   2   9  14       33.36       39.09     10.04 o 
   3   9  14      104.51       76.38     11.93 o 
   4   9  14      205.37      169.94     18.57 o 
   5   9  14       41.18       46.15     12.47 o 
   6   9  14       71.05       54.55     18.15 o 
   7   9  14        1.92       11.37     11.84 o 
   8   9  14        1.51       -6.51     10.64 o 
   9   9  14       74.16       84.82     17.29 o 
  10   9  14       19.30       27.83     15.24 o 
   0  10  14       38.47       31.89     18.30 o 
   1  10  14        0.06      -13.97      9.67 o 
   2  10  14       74.94       41.16     11.20 o 
   3  10  14      158.35      165.14     16.01 o 
   4  10  14       13.09       18.97      9.73 o 
   5  10  14       76.83       57.14     11.63 o 
   6  10  14       34.67       44.73     14.39 o 
   7  10  14      107.69      147.02     19.51 o 
   8  10  14        2.63        9.42     13.08 o 
   1  11  14       14.95        4.66     11.46 o 
   2  11  14        9.30        2.02     10.96 o 
   3  11  14      133.97      133.02     21.66 o 
   4  11  14       33.70       11.31     10.89 o 
   5  11  14       12.51        6.88     10.80 o 
   1   1  15       53.21       60.68     12.39 o 
   2   1  15      642.15      597.91     25.17 o 
   3   1  15       73.88       68.54      8.73 o 
   4   1  15       87.99       92.59      9.75 o 
   5   1  15       45.85       43.86      8.76 o 
   6   1  15      263.88      269.76     15.38 o 
   7   1  15      233.54      230.26     18.89 o 
   8   1  15        0.02       -5.51      9.46 o 
   9   1  15      979.85      930.56     34.34 o 
  10   1  15        0.07      -10.20      9.27 o 
  11   1  15      130.60      132.20     21.42 o 
  12   1  15       12.44        9.73     14.26 o 
  13   1  15       18.58        4.44     19.41 o 
  14   1  15       16.01        4.75     26.82 o 
  15   1  15        4.58        0.72     27.39 o 
   0   2  15      112.18      137.70     12.78 o 
   1   2  15        0.41        7.03      6.28 o 
   2   2  15      484.86      496.36     21.39 o 
   3   2  15      695.56      744.91     36.67 o 
   4   2  15      317.74      340.76     16.71 o 
   5   2  15      469.30      431.22     19.09 o 
   6   2  15       22.09       13.74      8.33 o 
   7   2  15        8.22        7.10      8.23 o 
   8   2  15       27.10       22.94     11.01 o 
   9   2  15      446.04      446.91     26.09 o 
  10   2  15      254.56      271.94     21.62 o 
  11   2  15       26.20      -13.88     13.23 o 
  12   2  15       29.04       23.46     19.27 o 
  13   2  15        9.44      -23.22     28.83 o 
  14   2  15        4.59      -28.61     33.44 o 
   1   3  15        1.43       10.36      5.74 o 
   2   3  15       33.35       43.13      7.91 o 
   3   3  15       32.88       29.74      7.46 o 
   4   3  15        4.04       18.67      7.34 o 
   5   3  15      192.42      207.38     14.40 o 
   6   3  15      122.51      150.57     13.22 o 
   7   3  15       43.98       53.50     14.48 o 
   8   3  15      109.38       86.73     13.49 o 
   9   3  15        0.44       -8.06     10.50 o 
  10   3  15      280.77      241.55     21.91 o 
  11   3  15      146.35      146.01     22.42 o 
  12   3  15       99.38       76.77     41.54 o 
  13   3  15       18.60       28.71     21.16 o 
  14   3  15        0.57      -47.00     31.34 o 
   0   4  15      940.99      984.23     39.10 o 
   1   4  15      289.85      292.37     14.46 o 
   2   4  15       82.98       89.07     10.42 o 
   3   4  15      161.68      190.68     13.62 o 
   4   4  15      348.53      340.03     18.39 o 
   5   4  15        4.01       12.44      7.17 o 
   6   4  15        0.88        1.26      7.92 o 
   7   4  15       49.43       49.82      9.93 o 
   8   4  15        0.07      -13.09      9.35 o 
   9   4  15       21.73       -3.94     12.31 o 
  10   4  15       47.67       22.05     14.32 o 
  11   4  15       24.13       20.46     23.18 o 
  12   4  15       10.19       -8.17     17.51 o 
  13   4  15        7.13      -24.54     28.69 o 
  14   4  15        7.90      -27.73     18.49 o 
   1   5  15       39.33       33.87      7.72 o 
   2   5  15       97.15       98.43      9.09 o 
   3   5  15      371.28      346.51     18.09 o 
   4   5  15      222.53      296.47     15.90 o 
   5   5  15       48.45       38.62      9.12 o 
   6   5  15       27.48       26.71      8.76 o 
   7   5  15       28.94       18.12      9.00 o 
   8   5  15      264.00      286.94     17.92 o 
   9   5  15        2.75       -3.08      9.48 o 
  10   5  15       49.10       27.23     12.10 o 
  11   5  15        0.43        7.54     15.75 o 
  12   5  15       17.57       14.75     17.04 o 
  13   5  15       31.11       -9.68     50.69 o 
   0   6  15       11.45       14.70      9.38 o 
   1   6  15        0.01        6.35      7.26 o 
   2   6  15      358.13      311.31     15.89 o 
   3   6  15       29.50       32.82      9.20 o 
   4   6  15       13.75        8.83      8.48 o 
   5   6  15       69.27       64.51      9.86 o 
   6   6  15       47.91       57.05     10.10 o 
   7   6  15       10.47       10.51      9.93 o 
   8   6  15       45.24       79.39     14.56 o 
   9   6  15       10.95       -7.76      9.80 o 
  10   6  15        8.15       -4.44     11.17 o 
  11   6  15       77.72       85.43     16.29 o 
  12   6  15        7.54        2.01     18.48 o 
   1   7  15       35.00       17.26      9.82 o 
   2   7  15       88.79       89.31     10.62 o 
   3   7  15       39.02       34.36      8.37 o 
   4   7  15       23.41       30.81     14.09 o 
   5   7  15        4.35       -3.35      7.95 o 
   6   7  15       76.49       61.80     12.60 o 
   7   7  15        9.05       25.68     10.73 o 
   8   7  15        6.03       12.65     10.72 o 
   9   7  15       12.31       16.28     11.40 o 
  10   7  15       21.66        5.23     12.08 o 
  11   7  15        2.52       -5.41     12.63 o 
   0   8  15       21.76       27.41     13.21 o 
   1   8  15      136.20      144.97     13.02 o 
   2   8  15       24.54       23.85      8.82 o 
   3   8  15       43.48       32.10     11.04 o 
   4   8  15        3.60       -5.80      6.78 o 
   5   8  15        1.02        3.33      8.98 o 
   6   8  15       35.75       37.49     12.34 o 
   7   8  15       76.48       75.78     22.73 o 
   8   8  15      316.51      339.47     23.58 o 
   9   8  15        7.68        2.96     12.47 o 
  10   8  15       11.11       14.12     13.68 o 
   1   9  15        0.50       12.19     10.07 o 
   2   9  15       38.02       46.22     10.89 o 
   3   9  15       68.48       72.79     11.51 o 
   4   9  15      273.10      279.20     21.32 o 
   5   9  15        0.50       -8.89     10.29 o 
   6   9  15        0.06       20.44     12.16 o 
   7   9  15      355.18      421.58     29.25 o 
   8   9  15       46.68       23.79     14.56 o 
   9   9  15       84.53       89.80     17.56 o 
   0  10  15       32.07       25.64     17.54 o 
   1  10  15        0.38       -7.14     11.96 o 
   2  10  15        4.05        3.80      9.52 o 
   3  10  15       98.76       85.60     13.37 o 
   4  10  15      198.33      202.24     18.21 o 
   5  10  15        0.38      -12.26     11.01 o 
   6  10  15        2.20       19.91      9.99 o 
   7  10  15       16.24       22.65     13.72 o 
   1  11  15       41.04       20.59     13.49 o 
   2  11  15        0.62        9.25     12.14 o 
   3  11  15        2.08        1.46      9.97 o 
   4  11  15        2.91        5.58     10.21 o 
   0   0  16      122.60      126.78     20.93 o 
   1   0  16      422.08      434.62     30.06 o 
   2   0  16       40.82       61.38     15.23 o 
   3   0  16      220.91      256.44     29.34 o 
   4   0  16       10.30       19.19     14.38 o 
   5   0  16      115.42      138.76     20.53 o 
   6   0  16       34.51       31.07     16.15 o 
   7   0  16       59.79       48.82     17.88 o 
   8   0  16      318.27      327.88     37.15 o 
   9   0  16      111.88      104.13     28.41 o 
  10   0  16        0.00       -1.89     23.09 o 
  11   0  16       22.41       19.50     19.16 o 
  12   0  16       47.26      106.51     26.03 o 
  13   0  16      132.63      110.92     28.98 o 
  14   0  16      101.63       94.17     42.91 o 
   1   1  16        1.98        9.64      7.89 o 
   2   1  16      325.46      319.93     18.19 o 
   3   1  16       32.61       43.88     10.96 o 
   4   1  16        6.19       10.81      9.73 o 
   5   1  16      494.66      491.85     25.29 o 
   6   1  16        9.05       14.28     10.83 o 
   7   1  16        1.50        3.16      8.54 o 
   8   1  16      174.66      182.44     17.03 o 
   9   1  16     1716.12     1844.71     67.12 o 
  10   1  16      107.32      153.83     19.13 o 
  11   1  16        0.07        5.83     13.63 o 
  12   1  16       26.91      -25.88     19.12 o 
  13   1  16       17.76      -11.04     19.55 o 
  14   1  16        0.18      -50.94     43.64 o 
   0   2  16      191.41      193.09     37.36 o 
   1   2  16      121.06      123.88     16.59 o 
   2   2  16      149.01      150.14     15.63 o 
   3   2  16      533.35      582.71     43.27 o 
   4   2  16      336.58      335.81     17.15 o 
   5   2  16      705.87      729.83     28.48 o 
   6   2  16       79.79      104.98     11.96 o 
   7   2  16      236.80      229.84     17.44 o 
   8   2  16      107.55      122.93     14.96 o 
   9   2  16       73.74       68.81     14.94 o 
  10   2  16       66.90       65.66     16.17 o 
  11   2  16      274.38      278.23     30.17 o 
  12   2  16      131.75      155.39     27.29 o 
  13   2  16        2.59      -25.23     20.93 o 
  14   2  16        8.87      -32.32     21.54 o 
   1   3  16       11.59       12.63      7.84 o 
   2   3  16        3.71        6.44     12.30 o 
   3   3  16     3213.92     3503.05    181.60 o 
   4   3  16      196.14      211.46     15.44 o 
   5   3  16       67.93       51.63     10.54 o 
   6   3  16       52.55       37.33     10.42 o 
   7   3  16      134.47      140.63     15.19 o 
   8   3  16       25.00       13.18     11.10 o 
   9   3  16       16.50       25.69     13.16 o 
  10   3  16        0.71        4.43     17.47 o 
  11   3  16       30.90        8.95     14.62 o 
  12   3  16      226.26      261.34     48.12 o 
  13   3  16       13.93        3.98     20.24 o 
   0   4  16      287.84      268.39     20.45 o 
   1   4  16      809.46      805.88     26.61 o 
   2   4  16       81.31       71.11     11.35 o 
   3   4  16      513.74      520.07     23.72 o 
   4   4  16       29.51       40.78     10.25 o 
   5   4  16      127.10      150.90     14.29 o 
   6   4  16      357.98      399.27     21.58 o 
   7   4  16        0.00      -10.62     10.16 o 
   8   4  16        6.19       10.39     10.80 o 
   9   4  16       59.16       64.74     15.68 o 
  10   4  16        7.86      -27.56     32.92 o 
  11   4  16       27.43      -12.99     13.52 o 
  12   4  16       86.00      120.84     26.32 o 
  13   4  16       33.59        3.49     22.35 o 
   1   5  16      129.46      102.56     10.33 o 
   2   5  16      171.40      167.56     15.39 o 
   3   5  16      112.95      131.49     12.46 o 
   4   5  16      543.91      538.61     29.97 o 
   5   5  16      233.95      268.52     18.03 o 
   6   5  16       10.14       11.81      8.01 o 
   7   5  16       17.27       23.82     11.96 o 
   8   5  16        3.41        5.19     11.64 o 
   9   5  16        2.95       13.83     13.22 o 
  10   5  16        2.37      -16.94     13.30 o 
  11   5  16       14.72       -7.54     15.88 o 
  12   5  16        0.82      -24.12     16.08 o 
   0   6  16        1.60       -2.39     10.68 o 
   1   6  16        1.09        1.69      7.17 o 
   2   6  16      290.70      284.02     16.29 o 
   3   6  16      124.43      145.24     13.55 o 
   4   6  16       16.05       20.70      8.84 o 
   5   6  16       37.87       64.93     10.68 o 
   6   6  16        3.43       15.44      8.77 o 
   7   6  16       26.18       31.00     11.31 o 
   8   6  16      161.55      153.04     16.67 o 
   9   6  16       12.48       37.06     11.93 o 
  10   6  16       21.73       44.40     21.04 o 
  11   6  16        6.18        4.15     17.58 o 
  12   6  16       23.33       39.69     19.95 o 
   1   7  16        6.10        5.82      7.80 o 
   2   7  16       75.53       86.89     10.71 o 
   3   7  16      159.45      151.21     12.86 o 
   4   7  16      129.81      139.32     14.10 o 
   5   7  16      159.17      182.69     15.01 o 
   6   7  16       89.33      101.59     13.79 o 
   7   7  16       27.80       29.58     11.46 o 
   8   7  16      205.38      241.18     20.68 o 
   9   7  16       12.94       12.55     11.89 o 
  10   7  16      109.67      123.80     19.22 o 
  11   7  16        6.27        8.04     17.22 o 
   0   8  16       65.60       45.69     15.46 o 
   1   8  16        0.45       -4.71      7.57 o 
   2   8  16        3.34        3.30      7.86 o 
   3   8  16        5.04        9.64      8.10 o 
   4   8  16       14.88       -4.72      7.73 o 
   5   8  16       42.12       71.48     12.32 o 
   6   8  16      262.88      307.67     22.69 o 
   7   8  16      126.91      104.47     18.73 o 
   8   8  16       43.33       63.13     14.58 o 
   9   8  16        0.80        0.08     12.23 o 
   1   9  16       26.59       40.68     11.62 o 
   2   9  16       28.49       21.21      9.79 o 
   3   9  16        1.20       -0.41      9.84 o 
   4   9  16       25.35       27.02      9.87 o 
   5   9  16       14.36        5.40      8.02 o 
   6   9  16        4.59       18.09     12.25 o 
   7   9  16       13.97       15.98     17.76 o 
   8   9  16        0.16        9.55     13.54 o 
   0  10  16        9.57       20.27     37.17 o 
   1  10  16       19.41       14.74     11.82 o 
   2  10  16       24.22       29.74     11.10 o 
   3  10  16       48.54       62.65     12.88 o 
   4  10  16        6.34        5.15     11.64 o 
   5  10  16       20.58       45.82     11.87 o 
   6  10  16        9.80        2.83      9.96 o 
   1   1  17      295.80      286.47     19.92 o 
   2   1  17      125.14      126.12     24.04 o 
   3   1  17      461.60      473.59     23.52 o 
   4   1  17      273.86      284.23     18.49 o 
   5   1  17       35.40       18.33     11.08 o 
   6   1  17      430.12      436.26     28.34 o 
   7   1  17       35.37       25.46     12.71 o 
   8   1  17      467.49      437.52     31.62 o 
   9   1  17       10.05       19.87     17.54 o 
  10   1  17       28.04        1.73     17.91 o 
  11   1  17       78.37       50.67     25.30 o 
  12   1  17      335.06      267.88     47.34 o 
  13   1  17       30.00      -49.40     32.93 o 
   0   2  17       69.92       57.07     20.26 o 
   1   2  17      135.16      126.16     17.74 o 
   2   2  17      293.46      295.61     20.77 o 
   3   2  17     1285.13     1378.39     51.98 o 
   4   2  17     1269.43     1393.23     80.98 o 
   5   2  17       50.78       24.15     11.61 o 
   6   2  17      566.58      671.11     49.02 o 
   7   2  17      111.57      111.70     17.48 o 
   8   2  17        1.25       -3.26     11.02 o 
   9   2  17       54.09       42.48     14.21 o 
  10   2  17      114.87       93.32     16.56 o 
  11   2  17       87.81       40.80     16.72 o 
  12   2  17       94.59       76.24     23.35 o 
  13   2  17      149.20      178.22     31.26 o 
   1   3  17      458.44      470.51     35.16 o 
   2   3  17     1807.21     1839.69     71.51 o 
   3   3  17       10.27        5.09     13.48 o 
   4   3  17        3.70        6.73      8.32 o 
   5   3  17       61.37       69.48     12.03 o 
   6   3  17       36.40       45.59     11.73 o 
   7   3  17        8.84       16.00     11.27 o 
   8   3  17        9.74       14.80     11.20 o 
   9   3  17       18.94       -7.68     13.13 o 
  10   3  17        3.12      -11.96     17.64 o 
  11   3  17       10.81       -5.15     15.14 o 
  12   3  17        0.09      -30.69     39.83 o 
  13   3  17       33.11      -23.04     29.13 o 
   0   4  17      337.99      354.80     36.81 o 
   1   4  17       77.40       58.29     18.35 o 
   2   4  17      525.37      496.38     22.43 o 
   3   4  17       91.09       93.88     16.98 o 
   4   4  17       41.93       40.36     10.38 o 
   5   4  17        4.33        3.12      9.57 o 
   6   4  17      254.95      357.14     25.73 o 
   7   4  17       68.24       69.44     16.00 o 
   8   4  17        0.62      -12.41     10.04 o 
   9   4  17        0.85       -5.35     12.77 o 
  10   4  17        0.36       -1.08     14.64 o 
  11   4  17        1.39        1.36     16.29 o 
  12   4  17        0.21      -19.57     32.18 o 
   1   5  17       56.41       41.66     10.54 o 
   2   5  17       97.71      101.81     10.69 o 
   3   5  17        7.40       11.25     10.42 o 
   4   5  17       36.31       39.27     10.89 o 
   5   5  17       11.95        0.90      8.96 o 
   6   5  17        4.41        2.99     11.99 o 
   7   5  17        5.42       16.28     11.17 o 
   8   5  17       20.59       20.77     12.77 o 
   9   5  17        7.48       -6.38     12.92 o 
  10   5  17        8.63      -14.10     14.76 o 
  11   5  17        2.70       -4.63     16.54 o 
  12   5  17        7.81        6.40     18.91 o 
   0   6  17        1.59        8.05     11.78 o 
   1   6  17       64.41       24.64      8.56 o 
   2   6  17       50.56       27.17      8.95 o 
   3   6  17      118.07      105.67     11.44 o 
   4   6  17       51.88       44.47      9.79 o 
   5   6  17        6.60        7.57      8.28 o 
   6   6  17       29.31       30.97     12.76 o 
   7   6  17        0.09        2.32     11.28 o 
   8   6  17       62.11       84.13     15.64 o 
   9   6  17       92.14       85.58     18.98 o 
  10   6  17       28.13       13.62     15.85 o 
  11   6  17       46.83       54.28     20.49 o 
   1   7  17        0.19       -5.16      7.84 o 
   2   7  17      161.77      143.75     13.16 o 
   3   7  17       53.92       41.62      9.27 o 
   4   7  17        1.21       15.20      9.69 o 
   5   7  17        6.19       10.44      9.17 o 
   6   7  17      116.79      104.80     14.21 o 
   7   7  17       16.95       20.29     13.23 o 
   8   7  17      116.70      129.98     20.45 o 
   9   7  17        0.05        2.50     14.13 o 
  10   7  17       33.52       -2.70     17.92 o 
   0   8  17       55.06       56.49     16.61 o 
   1   8  17        4.13       -3.85     11.76 o 
   2   8  17        2.58       27.64      9.12 o 
   3   8  17        0.80       -4.26      7.88 o 
   4   8  17        1.32       14.06      8.46 o 
   5   8  17       19.40       13.49     10.38 o 
   6   8  17       14.11       13.42     11.57 o 
   7   8  17       37.33       48.57     14.15 o 
   8   8  17       10.51        3.55     12.02 o 
   9   8  17       38.65       72.94     16.67 o 
   1   9  17        3.22      -14.92     13.86 o 
   2   9  17        9.96       -6.00      9.19 o 
   3   9  17        0.01        6.27      9.36 o 
   4   9  17       14.11       12.88      9.52 o 
   5   9  17      155.60      125.65     25.64 o 
   6   9  17        0.20       19.81     15.49 o 
   7   9  17       20.38        7.90     12.19 o 
   0  10  17        1.63        3.02     26.69 o 
   1  10  17        4.66        2.33     16.16 o 
   2  10  17        1.26       -6.52     16.27 o 
   3  10  17        0.63        5.96     10.57 o 
   4  10  17       10.51       16.36     11.05 o 
   0   0  18        7.48       62.73     30.98 o 
   1   0  18      382.14      406.80     39.08 o 
   2   0  18      314.29      236.15     27.43 o 
   3   0  18      226.53      223.37     24.61 o 
   4   0  18      459.50      437.17     36.99 o 
   5   0  18       95.62       89.30     20.44 o 
   6   0  18        4.88      -16.75     15.57 o 
   7   0  18      254.44      235.94     27.23 o 
   8   0  18      125.95      149.08     32.04 o 
   9   0  18        5.41      -32.25     21.50 o 
  10   0  18       82.90       67.99     36.15 o 
  11   0  18      261.79      146.22     36.30 o 
  12   0  18        0.04      -65.04     43.36 o 
  13   0  18      231.66      106.70     64.32 o 
   1   1  18       64.52       55.65     12.99 o 
   2   1  18       71.08       73.86     14.63 o 
   3   1  18       25.46       37.11     13.41 o 
   4   1  18      619.97      622.77     28.62 o 
   5   1  18      198.29      201.28     17.52 o 
   6   1  18       14.77        6.12     11.91 o 
   7   1  18       42.21       12.01     13.08 o 
   8   1  18      154.46      136.86     22.30 o 
   9   1  18      241.75      228.46     26.34 o 
  10   1  18      268.03      266.07     29.15 o 
  11   1  18       26.91       -0.97     24.24 o 
  12   1  18       31.89       -0.42     35.77 o 
  13   1  18       14.57      -25.31     38.82 o 
   0   2  18      975.20      984.68     64.85 o 
   1   2  18      448.93      412.56     27.79 o 
   2   2  18      150.05      174.71     17.96 o 
   3   2  18       79.71       89.22     15.38 o 
   4   2  18       53.06       39.97     13.78 o 
   5   2  18       18.76       -2.37     12.41 o 
   6   2  18       11.49       -3.16     13.21 o 
   7   2  18       51.74       45.26     16.19 o 
   8   2  18      653.61      696.83     67.58 o 
   9   2  18       31.80       39.26     18.58 o 
  10   2  18        1.12      -11.73     18.53 o 
  11   2  18       12.36      -11.95     48.12 o 
  12   2  18        0.11      -32.76     33.71 o 
   1   3  18       99.64       80.77     17.42 o 
   2   3  18        0.32       -6.07     11.70 o 
   3   3  18      201.17      212.90     19.70 o 
   4   3  18       29.84       27.84     12.64 o 
   5   3  18       95.26      107.04     17.19 o 
   6   3  18        0.96      -17.91     11.94 o 
   7   3  18      227.15      254.62     25.68 o 
   8   3  18       13.82       21.64     16.58 o 
   9   3  18       79.59       71.74     43.35 o 
  10   3  18       21.08        2.88     17.98 o 
  11   3  18        1.12      -25.80     22.26 o 
  12   3  18       71.60       48.53     28.85 o 
   0   4  18       54.27       38.05     21.18 o 
   1   4  18      312.82      324.70     27.70 o 
   2   4  18       10.20       24.96     14.79 o 
   3   4  18       20.75        0.83     11.25 o 
   4   4  18        7.20       -9.13     10.94 o 
   5   4  18       52.89       62.83     12.01 o 
   6   4  18        7.41       -0.94     10.03 o 
   7   4  18       67.65      100.90     16.54 o 
   8   4  18       12.11        6.43     14.48 o 
   9   4  18        1.96        9.60     13.76 o 
  10   4  18        0.30      -14.14     14.17 o 
  11   4  18        5.73       -0.11     16.79 o 
  12   4  18       22.77       31.03     23.93 o 
   1   5  18       23.30       18.23     14.22 o 
   2   5  18        0.22        8.29      8.89 o 
   3   5  18        7.73        4.53      8.92 o 
   4   5  18       17.36       11.06     10.38 o 
   5   5  18        0.33       -1.38      9.57 o 
   6   5  18        0.23        2.73     10.61 o 
   7   5  18        0.37       -4.30     11.30 o 
   8   5  18       16.87       23.43     12.97 o 
   9   5  18        1.35       -1.72     13.56 o 
  10   5  18        0.54      -14.48     14.70 o 
  11   5  18        4.32      -17.95     15.95 o 
   0   6  18        6.81       38.23     14.71 o 
   1   6  18        7.46       18.79      8.76 o 
   2   6  18       52.34       45.74     10.86 o 
   3   6  18       39.19       36.75     10.72 o 
   4   6  18        7.64       17.14     10.42 o 
   5   6  18      100.95       71.57     13.32 o 
   6   6  18       71.06       94.51     16.82 o 
   7   6  18        3.09      -12.19     16.16 o 
   8   6  18        0.01      -15.90     11.95 o 
   9   6  18        7.05       23.93     16.16 o 
  10   6  18       54.67       66.99     20.13 o 
   1   7  18       46.16       50.58     10.65 o 
   2   7  18      155.03      181.78     14.60 o 
   3   7  18        8.59       17.42      9.04 o 
   4   7  18      137.26      155.05     12.73 o 
   5   7  18        0.96        0.07     10.33 o 
   6   7  18        0.14        1.62     12.18 o 
   7   7  18       83.32       92.59     19.40 o 
   8   7  18       39.00       53.77     18.44 o 
   9   7  18       76.51       96.04     20.86 o 
   0   8  18        8.88       24.37     15.07 o 
   1   8  18       35.61       57.63     12.33 o 
   2   8  18       54.32       69.88     11.16 o 
   3   8  18      162.77      198.25     19.23 o 
   4   8  18       47.44       39.91     11.00 o 
   5   8  18       23.13       17.94      8.18 o 
   6   8  18       11.06       15.25     16.90 o 
   7   8  18        2.99       -3.62     14.71 o 
   1   9  18        1.26        3.95     10.44 o 
   2   9  18        0.00        1.17     10.06 o 
   3   9  18       15.27       13.50      9.79 o 
   4   9  18       33.47       53.03     11.35 o 
   5   9  18        5.68       11.30      9.47 o 
   0  10  18       11.76       -0.14     18.83 o 
   1   1  19      137.32      145.94     18.06 o 
   2   1  19      215.12      174.93     18.86 o 
   3   1  19       60.52       31.22     14.19 o 
   4   1  19      108.04      138.28     17.90 o 
   5   1  19       78.51       77.21     17.09 o 
   6   1  19       93.24       66.43     15.32 o 
   7   1  19       26.21       19.47     15.25 o 
   8   1  19        0.25       12.63     17.96 o 
   9   1  19      146.51      118.99     33.15 o 
  10   1  19      254.77      216.02     28.72 o 
  11   1  19       41.74       16.86     26.14 o 
  12   1  19      127.49       66.72     41.67 o 
   0   2  19     1044.33     1156.70    122.34 o 
   1   2  19      119.28      105.12     17.50 o 
   2   2  19      346.03      332.73     23.43 o 
   3   2  19       67.62       49.02     14.24 o 
   4   2  19        7.91        3.56     12.91 o 
   5   2  19       27.47       50.46     14.87 o 
   6   2  19       29.31       44.95     14.94 o 
   7   2  19        3.82        0.63     15.42 o 
   8   2  19       14.05        7.76     19.10 o 
   9   2  19       67.77       79.95     22.68 o 
  10   2  19       58.26       20.53     21.23 o 
  11   2  19       21.99      -35.19     23.46 o 
  12   2  19        2.00      -71.44     52.36 o 
   1   3  19       40.11       37.08     15.79 o 
   2   3  19       96.98      102.68     16.69 o 
   3   3  19       92.99      108.90     17.02 o 
   4   3  19       20.11       11.54     13.40 o 
   5   3  19      151.54      169.13     19.57 o 
   6   3  19        0.00       12.49     13.76 o 
   7   3  19       79.04       63.51     24.77 o 
   8   3  19      114.14      116.86     31.90 o 
   9   3  19        0.08      -27.90     18.60 o 
  10   3  19      137.13      127.78     29.29 o 
  11   3  19        0.04      -15.51     25.75 o 
   0   4  19        1.31       33.60     21.90 o 
   1   4  19       14.91      -18.24     12.88 o 
   2   4  19       39.07       49.77     16.22 o 
   3   4  19      101.22       99.77     17.27 o 
   4   4  19       91.59       91.06     16.63 o 
   5   4  19       94.60      128.78     18.62 o 
   6   4  19        5.58       -4.95     19.17 o 
   7   4  19        6.02       17.99     16.78 o 
   8   4  19       19.48       20.73     17.55 o 
   9   4  19       14.21       28.19     23.06 o 
  10   4  19        4.99      -13.67     20.91 o 
  11   4  19       57.32       64.08     49.70 o 
   1   5  19        0.32        4.28     13.71 o 
   2   5  19      155.34      181.11     22.73 o 
   3   5  19       15.25        5.47     15.04 o 
   4   5  19      461.13      427.74     32.23 o 
   5   5  19        3.26       -7.19     12.54 o 
   6   5  19        1.72       -7.84     18.92 o 
   7   5  19       21.84        1.63     16.21 o 
   8   5  19        1.71        7.97     13.46 o 
   9   5  19        1.79       13.62     14.90 o 
  10   5  19        0.71       16.89     18.36 o 
   0   6  19        0.08      -10.14     23.88 o 
   1   6  19        1.70      -11.98     14.00 o 
   2   6  19       94.19       99.29     34.24 o 
   3   6  19        0.02       -8.50     14.75 o 
   4   6  19        1.41      -10.32      7.89 o 
   5   6  19        8.08        3.42     10.68 o 
   6   6  19       24.40       31.92     14.79 o 
   7   6  19        0.00       13.61     13.24 o 
   8   6  19        4.14        1.88     19.54 o 
   9   6  19        0.66      -12.45     15.53 o 
   1   7  19       14.47       10.57     12.16 o 
   2   7  19       65.82       89.09     18.79 o 
   3   7  19       92.00       91.14     13.95 o 
   4   7  19       42.96       52.01     10.98 o 
   5   7  19       20.38       26.68     12.39 o 
   6   7  19       66.66       87.25     20.16 o 
   7   7  19        3.84        5.66     13.64 o 
   8   7  19       17.82       26.57     16.66 o 
   0   8  19       78.09       71.95     19.68 o 
   1   8  19        0.38       12.61     11.09 o 
   2   8  19        0.41        5.68      9.53 o 
   3   8  19        0.67       14.18     10.68 o 
   4   8  19        0.41       17.67     11.87 o 
   5   8  19       59.49       91.42     13.29 o 
   6   8  19       33.89       34.75     16.10 o 
   1   9  19        3.60      -10.50     11.13 o 
   2   9  19       14.53       39.01     12.44 o 
   3   9  19      136.89      136.02     16.77 o 
   0   0  20        1.07       -6.76     29.39 o 
   1   0  20      950.00      917.14     65.05 o 
   2   0  20     1998.68     1951.92    110.62 o 
   3   0  20     1298.71     1338.54     84.07 o 
   4   0  20      315.31      302.51     38.90 o 
   5   0  20       35.37       50.90     34.26 o 
   6   0  20       51.92       28.29     20.59 o 
   7   0  20       93.88       66.90     22.57 o 
   8   0  20        0.57      -12.33     43.02 o 
   9   0  20       76.54       49.71     32.06 o 
  10   0  20       66.97       24.14     33.81 o 
  11   0  20       44.08      -33.67     32.74 o 
   1   1  20      894.10      957.12     47.98 o 
   2   1  20       29.52       34.59     14.76 o 
   3   1  20      298.89      264.08     22.97 o 
   4   1  20      376.17      412.16     27.11 o 
   5   1  20       23.54      -10.71     14.09 o 
   6   1  20        8.94      -11.18     14.65 o 
   7   1  20        8.61       -1.72     16.76 o 
   8   1  20       25.70      -11.83     18.79 o 
   9   1  20       24.18      -28.06     18.70 o 
  10   1  20       74.32       19.62     27.27 o 
  11   1  20       16.68      -38.64     25.76 o 
   0   2  20       80.70       33.35     23.46 o 
   1   2  20      232.53      206.95     20.86 o 
   2   2  20       19.20       29.65     14.81 o 
   3   2  20      289.42      303.24     23.97 o 
   4   2  20      121.41      141.69     18.98 o 
   5   2  20      153.46      153.63     19.98 o 
   6   2  20       27.70        6.48     15.66 o 
   7   2  20       14.75        5.15     16.93 o 
   8   2  20       60.23       80.84     25.18 o 
   9   2  20       60.34       50.31     34.86 o 
  10   2  20       58.82       76.55     28.04 o 
  11   2  20        3.04      -16.96     29.09 o 
   1   3  20        1.91        1.19     14.64 o 
   2   3  20       34.07       27.35     18.41 o 
   3   3  20       43.39       50.42     16.37 o 
   4   3  20      147.05      156.90     20.26 o 
   5   3  20       31.58       32.62     14.56 o 
   6   3  20       53.97       37.04     19.06 o 
   7   3  20      271.20      292.21     28.77 o 
   8   3  20       44.39       39.05     23.79 o 
   9   3  20        9.20       -5.41     21.76 o 
  10   3  20        3.63       -0.68     37.21 o 
   0   4  20       53.58       41.52     29.05 o 
   1   4  20        8.48       -4.68     14.97 o 
   2   4  20      251.94      240.33     22.22 o 
   3   4  20       18.48       34.21     14.50 o 
   4   4  20       49.71       46.77     15.38 o 
   5   4  20      323.22      348.07     26.91 o 
   6   4  20        0.03      -17.11     13.39 o 
   7   4  20       63.15       83.50     20.89 o 
   8   4  20       21.17        0.50     21.02 o 
   9   4  20       14.20       -7.70     22.90 o 
  10   4  20       88.45       80.19     31.25 o 
   1   5  20        0.69      -18.66     13.36 o 
   2   5  20        0.04      -18.21     14.53 o 
   3   5  20       17.33       44.35     15.28 o 
   4   5  20       19.62       32.47     14.53 o 
   5   5  20        2.24        9.07     14.14 o 
   6   5  20        0.00      -17.37     16.29 o 
   7   5  20        0.31        1.82     17.85 o 
   8   5  20       37.40       41.19     25.99 o 
   9   5  20       40.68       70.66     26.27 o 
   0   6  20       18.04       45.92     24.83 o 
   1   6  20       66.39       62.17     18.01 o 
   2   6  20       56.86       41.96     20.86 o 
   3   6  20        8.30       12.15     13.56 o 
   4   6  20       15.13       -4.91     14.00 o 
   5   6  20        5.32      -16.83     13.60 o 
   6   6  20       37.26       50.73     20.19 o 
   7   6  20        0.01       -5.86     17.37 o 
   8   6  20        2.48      -15.18     21.37 o 
   1   7  20        3.34      -14.70     15.20 o 
   2   7  20        0.00       -0.65     16.56 o 
   3   7  20       17.02       14.56     17.25 o 
   4   7  20       36.10       28.73     15.62 o 
   5   7  20        3.09      -13.07     13.65 o 
   6   7  20        9.87       18.79     18.70 o 
   7   7  20        0.17        4.09     13.88 o 
   0   8  20      101.10      128.53     33.15 o 
   1   8  20       21.22       19.69     18.15 o 
   2   8  20        5.29       28.65     18.39 o 
   3   8  20       31.71       41.51     14.90 o 
   4   8  20        2.02        0.98     10.12 o 
   1   1  21      523.60      524.07     34.52 o 
   2   1  21      147.01      131.37     22.59 o 
   3   1  21      337.93      375.49     30.08 o 
   4   1  21       21.44        8.26     18.81 o 
   5   1  21        0.07      -19.87     14.60 o 
   6   1  21       50.38       31.70     17.28 o 
   7   1  21       43.02       15.72     19.51 o 
   8   1  21       65.13       36.77     25.12 o 
   9   1  21        0.42      -23.24     22.73 o 
  10   1  21       89.15        8.41     26.66 o 
   0   2  21        1.81      -16.24     21.75 o 
   1   2  21      134.80      121.22     18.41 o 
   2   2  21       12.79       14.74     14.21 o 
   3   2  21        0.04        1.08     13.36 o 
   4   2  21       11.64        3.11     14.76 o 
   5   2  21        5.33      -10.15     14.54 o 
   6   2  21        2.75      -14.35     15.56 o 
   7   2  21        0.01       -4.08     20.80 o 
   8   2  21        2.13        7.09     26.61 o 
   9   2  21        6.53      -33.18     22.12 o 
  10   2  21        3.60       -6.36     24.34 o 
   1   3  21        7.47       -0.35     13.03 o 
   2   3  21        8.44       -5.35     13.82 o 
   3   3  21      127.48      128.48     26.94 o 
   4   3  21        4.95        0.17     14.71 o 
   5   3  21        0.06        0.26     16.31 o 
   6   3  21        3.95      -11.21     14.34 o 
   7   3  21        3.72        8.68     17.96 o 
   8   3  21        3.57       24.16     22.93 o 
   9   3  21        1.98      -32.49     21.66 o 
   0   4  21        1.63      -14.28     21.89 o 
   1   4  21        1.95       -3.67     16.31 o 
   2   4  21        1.63        5.29     13.73 o 
   3   4  21       21.08       12.76     14.67 o 
   4   4  21        0.00       -4.08     14.34 o 
   5   4  21        0.41      -21.32     16.03 o 
   6   4  21       10.92        7.01     17.61 o 
   7   4  21      106.15      162.96     38.95 o 
   8   4  21       51.37       20.58     23.77 o 
   9   4  21       59.87       52.30     26.93 o 
   1   5  21        1.99      -13.28     16.33 o 
   2   5  21        7.38        8.79     14.09 o 
   3   5  21       91.92       99.58     18.47 o 
   4   5  21       12.47        7.14     14.72 o 
   5   5  21        3.49      -15.09     18.95 o 
   6   5  21        5.33       -2.06     17.43 o 
   7   5  21       87.10      111.22     23.57 o 
   8   5  21       11.39        4.87     22.16 o 
   0   6  21        8.55       27.05     25.54 o 
   1   6  21        3.45       -9.81     15.62 o 
   2   6  21       19.81        9.40     18.01 o 
   3   6  21       41.37       49.05     16.99 o 
   4   6  21       58.08       75.65     18.15 o 
   5   6  21        0.15       20.39     16.12 o 
   6   6  21        1.14       21.66     18.66 o 
   7   6  21       19.12       35.84     21.19 o 
   1   7  21       28.06       20.49     18.17 o 
   2   7  21       13.70       -8.29     16.86 o 
   3   7  21       12.04       -3.33     15.47 o 
   4   7  21        0.01       -1.41     15.15 o 
   5   7  21        0.07       -5.31     17.08 o 
   0   8  21        1.03       40.52     48.26 o 
   0   0  22        1.26       49.29     38.88 o 
   1   0  22     1204.91     1293.63     86.23 o 
   2   0  22     1508.38     1648.91    100.73 o 
   3   0  22       77.04       39.84     29.00 o 
   4   0  22      144.26       78.02     31.16 o 
   5   0  22        2.29      -31.08     26.00 o 
   6   0  22       20.20      -21.09     28.49 o 
   7   0  22       45.99       19.21     49.06 o 
   8   0  22        9.93      -30.98     51.64 o 
   9   0  22        4.91      -44.53     30.84 o 
   1   1  22        2.02      -12.14     16.90 o 
   2   1  22       97.59       95.28     22.12 o 
   3   1  22      140.35      155.78     24.75 o 
   4   1  22       14.49      -26.34     17.56 o 
   5   1  22       72.91       73.14     28.71 o 
   6   1  22        3.98      -23.46     15.64 o 
   7   1  22        3.19      -32.51     21.67 o 
   8   1  22        0.25      -33.78     22.52 o 
   9   1  22        3.67      -38.56     25.71 o 
   0   2  22       61.51       27.47     26.29 o 
   1   2  22      100.65       76.69     20.81 o 
   2   2  22       11.67        3.80     17.29 o 
   3   2  22        3.00       -0.93     15.18 o 
   4   2  22       53.48       53.50     17.83 o 
   5   2  22        9.86      -15.92     18.09 o 
   6   2  22        1.34      -19.93     16.29 o 
   7   2  22       29.94       47.81     21.07 o 
   8   2  22       10.83       -6.19     24.45 o 
   9   2  22        0.30      -37.05     24.70 o 
   1   3  22        1.76       -3.93     14.75 o 
   2   3  22       30.32        2.75     15.79 o 
   3   3  22        1.92      -21.18     14.12 o 
   4   3  22       18.26       15.07     15.73 o 
   5   3  22       84.61       79.28     18.77 o 
   6   3  22        1.77        3.77     18.31 o 
   7   3  22        2.06        2.87     19.65 o 
   8   3  22       16.73       13.66     24.91 o 
   0   4  22       23.87       29.50     25.39 o 
   1   4  22       21.74       14.54     15.35 o 
   2   4  22        9.64        9.29     14.46 o 
   3   4  22       12.08      -17.12     21.98 o 
   4   4  22       37.91       30.24     16.61 o 
   5   4  22       66.42       74.36     19.13 o 
   6   4  22        0.60       -2.74     20.43 o 
   7   4  22       27.19       29.07     20.97 o 
   1   5  22       25.05        3.65     17.74 o 
   2   5  22        4.29       23.42     15.94 o 
   3   5  22        8.26       23.46     16.41 o 
   4   5  22        4.49       10.14     18.81 o 
   5   5  22       27.83       26.87     18.05 o 
   6   5  22       24.23       31.80     29.80 o 
   0   6  22        0.05       37.75     30.95 o 
   1   6  22      119.04      153.07     29.45 o 
   2   6  22        1.15        1.87     15.41 o 
   3   6  22       61.47       70.81     19.30 o 
   4   6  22        3.83        9.35     16.24 o 
   5   6  22       58.04       32.62     17.97 o 
   1   7  22        0.01       -7.07     18.87 o 
   2   7  22        2.15        2.06     19.06 o 
   1   1  23       22.66       14.28     19.39 o 
   2   1  23        0.75       25.74     21.79 o 
   3   1  23      119.33       82.92     23.40 o 
   4   1  23       26.53       -7.85     22.91 o 
   5   1  23        0.70      -21.36     19.26 o 
   6   1  23       25.91       -3.70     21.73 o 
   7   1  23       55.09       54.63     37.81 o 
   8   1  23       17.22       10.61     28.26 o 
   0   2  23      385.30      332.13     44.41 o 
   1   2  23      472.31      369.33     32.33 o 
   2   2  23        5.12       -6.09     19.05 o 
   3   2  23        0.28      -10.12     18.30 o 
   4   2  23        3.01        0.00     19.56 o 
   5   2  23      112.27       77.15     20.41 o 
   6   2  23        4.33      -18.56     17.27 o 
   7   2  23       23.35       17.75     21.82 o 
   1   3  23        5.84        0.46     18.24 o 
   2   3  23      112.11      133.87     21.58 o 
   3   3  23       68.80       61.87     19.32 o 
   4   3  23       58.92       76.84     20.50 o 
   5   3  23        0.63      -24.73     16.48 o 
   6   3  23       11.55       -4.95     19.95 o 
   7   3  23        1.00      -24.89     20.08 o 
   0   4  23       23.41      -18.31     33.26 o 
   1   4  23       11.54        0.34     22.89 o 
   2   4  23        2.65      -18.19     15.61 o 
   3   4  23       10.18       -6.65     16.21 o 
   4   4  23       49.66       54.21     19.46 o 
   5   4  23       26.53       -7.75     17.07 o 
   6   4  23        1.74       -5.10     20.03 o 
   1   5  23        0.02       14.57     19.19 o 
   2   5  23        0.21       -1.35     16.74 o 
   3   5  23       15.32      -20.48     15.67 o 
   4   5  23        0.32      -22.99     15.32 o 
   0   6  23       11.35        3.96     28.40 o 
   1   6  23        9.33       13.38     20.50 o 
   0   0  24       49.81       -2.96     40.40 o 
   1   0  24      208.27      124.69     38.05 o 
   2   0  24       36.53      -11.66     32.64 o 
   3   0  24       69.71       27.06     32.26 o 
   4   0  24        3.16      -28.62     27.73 o 
   5   0  24       12.42        0.78     31.28 o 
   6   0  24       11.05      -43.25     28.84 o 
   1   1  24      153.39      138.70     30.35 o 
   2   1  24       26.33        3.91     20.89 o 
   3   1  24        2.39      -27.52     20.51 o 
   4   1  24       31.17       22.11     22.48 o 
   5   1  24       24.11       -2.01     22.74 o 
   6   1  24        4.51      -15.91     22.50 o 
   0   2  24      113.77       59.47     33.11 o 
   1   2  24       22.16      -15.23     19.83 o 
   2   2  24      262.50      234.71     29.92 o 
   3   2  24        1.98      -21.41     20.27 o 
   4   2  24       26.63       26.79     22.77 o 
   5   2  24       15.00      -18.92     22.70 o 
   1   3  24      238.78      233.41     29.53 o 
   2   3  24      225.54      219.84     29.96 o 
   3   3  24        8.49       -7.36     29.21 o 
   4   3  24        0.72      -26.99     18.00 o 
   5   3  24       15.87       15.80     19.88 o 
   0   4  24       15.18      -37.20     27.72 o 
   1   4  24       85.56       21.02     20.80 o 
   2   4  24        0.33      -24.83     16.55 o 
   3   4  24      137.90       96.46     22.08 o 
   1   1  25        1.71      -28.70     19.13 o 
   2   1  25       34.75      -10.37     22.23 o 
   3   1  25       47.56        8.66     23.20 o 
   0   2  25        2.52      -11.84     30.44 o 
   1   2  25       34.84       31.93     24.39 o 
   2   2  25      231.92      207.68     29.94 o 
                                                 
